# Supplementary material for: The characteristics of latent tuberculosis infection and its influencing factors in hospitalized patients in Suzhou, Jiangsu, China
Source: PLoS One. 2025 Jun 17;20(6):e0322913. doi: 10.1371/journal.pone.0322913 (PMC12173359; doi:10.1371/journal.pone.0322913)
Supplement: S1 File — (XLSX) [file pone.0322913.s001.xlsx]

## Sheet: Sheet1
Number	IGRA Result ("1" represents positive; "0"represents negative)	AIDS ("1" represents AIDS; "0" represents no)	Diabetes mellitus("1" represents diabetes mellitus; "0" represents no)	Hypertension ("1" represents hypertension; "0" represents no)	Silicosis ("1" represents silicosis; "0" represents no)	Hepatitis B ("1" represents hepatitis B; "0" represents no)	Sex ("2" represents male; "1" represents female)	Testing time ("3" represents 2018-1-1 to 2019-12-31; "2" represents 2020-1-1 to 2023-3-31; "3" represents 2023-4-1 to 2024-4-1)	age	Lymphocyte count	Monocyte count	Neutrophil count	NLR
1	0	0	0	1	1	1	2	3	67	1.9488	0.4512	2.2896	1.17488
2	1	0	0	1	1	1	2	3	66	1.5778	0.46	2.3506	1.4898
3	1	0	0	1	1	1	2	3	72	2.5688	0.5824	6.7392	2.62348
4	1	0	0	0	1	1	2	3	66	0.7812	0.2945	1.8507	2.36905
5	1	0	0	0	1	1	2	3	55	1.0255	0.308	1.9565	1.90785
6	0	0	0	0	1	1	2	3	39	0.6307	0.53	3.9167	6.21008
7	0	0	1	1	0	1	2	3	68	0.4624	0.3706	2.567	5.55147
8	1	0	1	1	0	1	2	3	55	0.876	0.252	1.782	2.03425
9	0	0	1	1	0	1	2	3	55	0.96	1.8	4.74	4.9375
10	1	0	0	1	0	1	2	3	67	2.0436	1.3884	12.1524	5.94656
11	1	0	0	1	0	1	1	3	62	0.7564	0.5612	4.636	6.12903
12	0	0	0	1	0	1	2	3	59	1.9215	0.7065	1.7595	0.915691
13	1	0	0	1	0	1	2	3	65	1.5484	0.3969	2.6656	1.72152
14	1	0	0	1	0	1	2	3	59	2.17	0.882	3.283	1.5129
15	1	0	0	1	0	1	2	3	55	2.9394	0.4623	3.3465	1.1385
16	1	0	0	1	0	1	2	3	72	1.0547	0.6148	3.551	3.36683
17	0	0	0	1	0	1	2	3	58	1.0168	0.902	14.4648	14.2258
18	1	0	0	1	0	1	1	3	75	1.0063	0.2784	1.5776	1.56772
19	0	0	0	1	0	1	2	3	73	0.9765	0.308	2.1665	2.21864
20	1	0	0	1	0	1	2	3	72	0.8624	0.448	4.1328	4.79221
21	1	0	0	1	0	1	2	3	57	1.78	0.372	1.596	0.896629
22	0	0	0	1	0	1	2	3	60	1.0615	0.517	3.773	3.5544
23	0	0	0	1	0	1	2	3	61	0.882	0.294	1.653	1.87415
24	0	0	0	1	0	1	1	3	60	1.3659	0.3277	1.1194	0.819533
25	1	0	0	1	0	1	1	3	28	1.8512	0.3068	2.912	1.57303
26	1	0	0	1	0	1	2	3	60	0.6426	0.4914	4.2552	6.62185
27	1	0	0	1	0	1	2	3	63	1.6428	0.592	5.032	3.06306
28	0	0	1	0	0	1	2	3	56	0.5819	0.1127	1.5962	2.74308
29	0	0	1	0	0	1	2	3	67	3.0955	2.0234	9.9056	3.2
30	1	0	1	0	0	1	2	3	69	1.6172	0.9984	2.4544	1.51768
31	0	1	0	0	0	1	2	3	33	1.32	0.5984	15.664	11.8667
32	0	1	0	0	0	1	2	3	60	0.6972	0.1176	1.1781	1.68976
33	0	1	0	0	0	1	2	3	33	4.522	0.994	1.393	0.30805
34	0	1	0	0	0	1	2	3	55	1.4364	0.9576	3.078	2.14286
35	0	1	0	0	0	1	2	3	26	0.3315	0.2886	3.2682	9.85882
36	0	1	0	0	0	1	2	3	30	0.6525	0.355	1.185	1.81609
37	0	1	0	0	0	1	2	3	44	1.1684	0.3266	2.8796	2.46457
38	0	1	0	0	0	1	2	3	52	0.7954	0.9215	7.8958	9.92683
39	0	1	0	0	0	1	2	3	48	1.329	0.303	0.882	0.663657
40	1	0	0	0	0	1	2	3	43	2.7719	0.4399	1.9981	0.720841
41	0	0	0	0	0	1	1	3	34	0.702	0.5805	3.114	4.4359
42	0	0	0	0	0	1	1	3	36	0.7968	0.1992	1.3536	1.6988
43	0	0	0	0	0	1	1	3	35	1.161	0.792	2.52	2.17054
44	0	0	0	0	0	1	2	3	26	1.2204	0.351	1.0665	0.873894
45	0	0	0	0	0	1	2	3	67	1.925	0.41	2.545	1.32208
46	0	0	0	0	0	1	2	3	66	0.6776	0.187	1.2584	1.85714
47	0	0	0	0	0	1	2	3	27	0.9078	0.3298	2.1216	2.33708
48	0	0	0	0	0	1	2	3	47	1.4508	0.351	2.0553	1.41667
49	0	0	0	0	0	1	2	3	50	1.6884	0.6552	3.8367	2.27239
50	0	0	0	0	0	1	2	3	65	1.1625	0.6975	5.5725	4.79355
51	0	0	0	0	0	1	1	3	59	1.3583	0.7003	2.6226	1.9308
52	0	0	0	0	0	1	2	3	38	3.3603	0.7659	2.484	0.73922
53	0	0	0	0	0	1	2	3	39	2.2857	0.3591	2.8728	1.25686
54	0	0	0	0	0	1	2	3	26	1.374	0.363	1.173	0.853712
55	1	0	0	0	0	1	2	3	66	0.3626	0.3038	9.1336	25.1892
56	0	0	0	0	0	1	2	3	37	1.786	0.3914	1.4516	0.812766
57	1	0	0	0	0	1	2	3	45	2.5984	0.9184	1.8424	0.709052
58	1	0	0	0	0	1	2	3	24	1.344	0.352	1.4048	1.04524
59	0	0	0	0	0	1	2	3	38	2.5422	0.3192	2.7645	1.08744
60	0	0	0	0	0	1	2	3	68	1.452	0.132	2.574	1.77273
61	0	0	0	0	0	1	1	3	50	1.1931	0.2337	2.6445	2.21649
62	0	0	0	0	0	1	2	3	51	0.69	0.2325	1.5275	2.21377
63	1	0	0	0	0	1	1	3	30	1.2247	0.2997	2.1756	1.77644
64	0	0	0	0	0	1	2	3	39	2.4225	0.4284	2.1675	0.894737
65	0	0	0	0	0	1	1	3	45	0.5115	0.1254	0.4631	0.905376
66	0	0	0	0	0	1	2	3	36	1.88	0.288	1.804	0.959574
67	0	0	0	0	0	1	2	3	26	1.6335	0.3597	1.2474	0.763636
68	0	0	0	0	0	1	2	3	33	1.0192	0.3536	3.5464	3.47959
69	0	0	0	0	0	1	1	3	46	0.5685	0.177	0.735	1.29288
70	0	0	0	0	0	1	1	3	54	0.7878	0.1833	2.8002	3.55446
71	0	0	0	0	0	1	2	3	67	1.8614	0.3403	1.7589	0.944934
72	0	0	0	0	0	1	1	3	25	2.4941	0.2793	1.9894	0.797642
73	0	0	0	0	0	1	2	3	34	1.6192	0.5016	6.6704	4.11957
74	0	0	0	0	0	1	1	3	61	1.0976	0.4144	4.004	3.64796
75	1	0	0	0	0	1	2	3	33	1.782	0.3555	2.304	1.29293
76	0	0	0	0	0	1	2	3	73	0.5372	0.5032	5.644	10.5063
77	0	0	0	0	0	1	1	3	31	1.0575	0.3525	1.01	0.955083
78	1	0	0	0	0	1	2	3	55	0.899	0.4031	1.4413	1.60323
79	0	0	0	0	0	1	2	3	30	1.9082	0.5593	2.1432	1.12315
80	0	0	0	0	0	1	2	3	26	1.3716	0.4284	1.728	1.25984
81	1	0	0	0	0	1	2	3	46	1.435	0.82	5.6826	3.96
82	0	0	0	0	0	1	1	3	30	2.232	0.378	3.264	1.46237
83	0	0	0	0	0	1	2	3	65	1.7085	0.3825	2.8152	1.64776
84	0	0	0	0	0	1	2	3	70	1.0956	0.242	0.781	0.712851
85	0	0	0	0	0	1	1	3	67	1.62	0.342	2.3895	1.475
86	0	0	0	0	0	1	1	3	24	2.1371	0.301	1.8146	0.849095
87	1	0	0	0	0	1	2	3	53	1.9936	0.7031	6.0342	3.02679
88	0	0	0	0	0	1	2	3	47	1.066	0.7462	1.9885	1.86538
89	0	0	0	0	0	1	1	3	48	1.494	0.744	3.366	2.25301
90	0	0	0	0	0	1	2	3	28	0.873	0.4995	3.069	3.51546
91	0	0	0	0	0	1	2	3	26	1.26	0.2716	1.1872	0.942222
92	1	0	0	0	0	1	2	3	55	0.9165	0.3243	3.3793	3.68718
93	0	0	0	0	0	1	1	3	52	1.122	0.4554	1.683	1.5
94	0	0	0	0	0	1	2	3	61	0.9591	0.5699	12.1486	12.6667
95	0	0	0	0	0	1	1	3	55	1.6968	0.42	3.0408	1.79208
96	0	0	0	0	0	1	2	3	64	1.5892	0.4466	3.6772	2.31387
97	1	0	0	0	0	1	2	3	29	1.4651	0.3773	2.9694	2.02676
98	1	0	0	0	0	1	1	3	36	1.5908	0.5723	7.4787	4.70122
99	0	0	0	0	0	1	1	3	76	1.7885	0.4018	2.3177	1.29589
100	1	0	0	0	0	1	1	3	36	0.9088	0.3936	1.8784	2.0669
101	0	0	0	0	0	1	2	3	77	1.3915	0.8591	9.3775	6.73913
102	0	0	0	0	0	1	2	3	81	0.44	0.452	3.056	6.94545
103	0	0	0	0	0	1	2	3	25	0.1474	0.0804	6.4722	43.9091
104	1	0	0	0	0	1	1	3	23	1.1562	0.5863	2.3411	2.02482
105	0	0	0	0	0	1	2	3	65	0.8084	0.3311	3.0702	3.79787
106	0	0	0	0	0	1	1	3	70	0.9555	0.559	4.9595	5.19048
107	1	0	0	0	0	1	2	3	82	0.4108	0.7031	6.7466	16.4231
108	0	0	0	0	0	1	2	3	41	0.3306	1.71	0.152	0.45977
109	0	0	0	0	0	1	2	3	87	0.6555	0.2622	4.7823	7.29565
110	0	0	0	0	0	1	2	3	79	1.0201	0.3333	8.7365	8.56436
111	1	0	0	0	0	1	1	3	54	1.6115	0.3905	3.2505	2.01706
112	0	0	0	0	0	1	2	3	55	0.4187	0.2915	4.5792	10.9367
113	0	0	0	0	0	1	2	3	57	0.4653	0.4841	3.6613	7.86869
114	0	0	0	0	0	1	2	3	54	1.2348	0.4263	3.1017	2.5119
115	0	0	0	0	0	1	1	3	53	1.9872	0.3528	4.7664	2.39855
116	1	0	0	0	0	1	2	3	50	0.3648	0.4864	2.2976	6.29825
117	1	0	0	0	0	1	2	3	64	1.9845	0.3479	2.3569	1.18765
118	0	0	0	0	0	1	2	3	35	2.016	0.4956	5.6028	2.77917
119	0	0	0	0	0	1	1	3	63	2.013	0.4758	3.4953	1.73636
120	1	0	0	0	0	1	2	3	53	2.2464	1.1808	6.0576	2.69658
121	1	0	0	0	0	1	2	3	61	1.4681	0.3498	3.3019	2.2491
122	1	0	0	0	0	1	2	3	68	0.875	0.36	3.605	4.12
123	1	0	0	0	0	1	2	3	50	1.5156	0.2304	1.7136	1.13064
124	1	0	0	0	0	1	1	3	67	0.798	0.7182	2.6166	3.27895
125	1	0	0	0	0	1	2	3	60	0.6831	0.6555	5.5062	8.06061
126	1	0	0	0	0	1	2	3	62	0.5014	0.3036	1.3685	2.72936
127	1	0	0	0	0	1	1	3	29	1.944	0.284	1.456	0.748971
128	1	0	0	0	0	1	2	3	50	1.5008	0.308	3.6512	2.43284
129	1	0	0	0	0	1	2	3	47	1.1592	0.6578	2.6542	2.28968
130	1	0	0	0	0	1	2	3	50	2.1534	0.7474	4.1292	1.91753
131	1	0	0	0	0	1	2	3	47	0.671	1.0187	3.8796	5.78182
132	1	0	0	0	0	1	2	3	71	1.6954	0.7742	6.8894	4.06358
133	1	0	0	0	0	1	1	3	59	2.703	0.4346	1.8497	0.684314
134	1	0	0	0	0	1	2	3	57	1.472	0.5106	2.4794	1.68437
135	1	0	0	0	0	1	2	3	45	0.695	0.455	3.73	5.36691
136	1	0	0	0	0	1	2	3	51	0.57831	0.57831	3.98044	6.88288
137	1	0	0	0	0	1	2	3	37	1.31022	0.40194	3.42954	2.61753
138	0	1	0	1	0	1	2	3	77	2.016	0.456	2.0304	1.00714
139	0	0	0	1	0	1	1	3	53	1.4911	0.2331	1.9055	1.27792
140	0	0	1	0	0	1	2	3	67	0.4879	0.3332	11.067	22.6829
141	0	0	0	0	0	1	1	3	31	1.7264	0.4056	3.016	1.74699
142	1	0	0	0	0	1	2	3	45	1.0976	0.637	3.0772	2.80357
143	1	0	0	0	0	1	2	3	58	1.971	1.107	5.571	2.82648
144	0	0	0	0	0	1	2	3	31	1.586	0.806	3.9975	2.52049
145	1	0	0	0	0	1	2	3	65	1.8147	0.3864	4.6161	2.54373
146	0	0	0	0	0	1	2	3	43	1.4544	0.7128	4.9968	3.43564
147	1	0	0	0	0	1	1	3	58	0.9296	0.4067	6.9554	7.48214
148	0	0	0	0	0	1	2	3	38	2.1574	0.46	1.9826	0.918977
149	1	0	0	0	0	1	2	3	64	1.242	0	4.116	3.31401
150	1	0	0	0	0	1	2	3	45	1.1051	0.3913	2.6531	2.40078
151	1	0	0	0	0	1	2	3	59	1.992	0.4272	2.0832	1.04578
152	0	0	1	1	1	0	2	3	80	0.648	0.648	3.2064	4.94815
153	0	0	1	1	1	0	2	3	79	1.6539	1.4208	7.9365	4.79866
154	1	0	1	1	1	0	2	3	74	1.2672	0.5504	4.4608	3.5202
155	0	0	1	1	1	0	2	3	55	0.6667	0.5133	4.6905	7.0354
156	0	0	1	1	1	0	2	3	66	0.9522	0.4232	2.9026	3.04831
157	1	0	1	1	1	0	2	3	64	2.952	0.5904	4.387	1.48611
158	0	0	1	1	1	0	2	3	69	2.6358	0.5796	3.4017	1.29058
159	1	0	1	1	1	0	2	3	65	2.3307	0.4029	2.2746	0.97593
160	0	0	1	1	1	0	2	3	70	1.736	0.721	4.298	2.47581
161	0	0	1	1	1	0	2	3	64	2.2624	0.6104	2.6152	1.15594
162	1	0	1	1	1	0	2	3	65	1.4928	0.3936	2.8128	1.88424
163	0	0	1	1	1	0	2	3	65	3.1284	0.395	4.1159	1.31566
164	0	0	1	1	1	0	2	3	72	0.7192	0.5022	4.9662	6.90517
165	1	0	1	1	1	0	2	3	66	1.629	0.4005	2.34	1.43646
166	1	0	1	1	1	0	2	3	72	1.7925	0.6375	4.95	2.76151
167	0	0	1	1	1	0	2	3	66	3.168	0.4026	2.937	0.927083
168	0	0	1	1	1	0	2	3	66	1.8096	0.312	1.4547	0.803879
169	0	0	1	1	1	0	2	3	74	0.9	0.38	8.71	9.67778
170	0	0	1	1	1	0	2	3	63	1.1102	0.4697	4.27	3.84615
171	1	0	1	1	1	0	2	3	64	2.1896	0.408	4.046	1.84783
172	1	0	1	1	1	0	2	3	79	1.94	0.525	2.335	1.20361
173	1	0	1	1	1	0	2	3	74	1.216	0.4352	4.608	3.78947
174	1	0	1	1	1	0	2	3	65	1.8081	0.4387	1.7425	0.963719
175	0	0	1	1	1	0	2	3	55	0.9	0.335	1.215	1.35
176	0	0	1	1	1	0	2	3	79	0.672	0.48	8.4384	12.5571
177	1	0	1	1	1	0	2	3	70	2.322	0.588	2.85	1.22739
178	0	0	1	1	1	0	2	3	76	0.803	0.4345	4.202	5.23288
179	0	0	1	1	1	0	2	3	70	1.2129	0.351	2.2152	1.82637
180	1	0	1	1	1	0	2	3	76	0.9849	0.4165	3.2781	3.32836
181	0	0	1	1	1	0	2	3	66	1.9448	0.6256	3.9712	2.04196
182	0	0	1	1	1	0	2	3	66	2.7846	0.5418	2.52	0.904977
183	0	0	1	1	1	0	2	3	65	3.213	0.442	4.5985	1.43122
184	1	0	1	1	1	0	2	3	68	1.1891	0.3807	2.9798	2.50593
185	0	0	1	1	1	0	2	3	70	2.2231	0.4418	1.9035	0.856237
186	1	0	1	1	1	0	2	3	68	1.71	0.2964	3.5967	2.10333
187	1	0	1	1	1	0	2	3	67	2.1909	0.6164	3.7922	1.73089
188	1	0	1	1	1	0	2	3	65	3.2718	0.5904	4.2804	1.30827
189	1	0	1	1	1	0	2	3	67	2.0967	0.7656	5.4201	2.58506
190	1	0	1	1	1	0	2	3	64	1.862	0.5092	5.0388	2.70612
191	0	0	1	1	1	0	2	3	64	3.3864	0.7304	4.0089	1.18382
192	0	0	1	1	1	0	2	3	70	1.1109	0.6279	4.9749	4.47826
193	1	0	1	1	1	0	2	3	66	1.0363	0.301	2.6316	2.53942
194	1	0	1	1	1	0	2	3	66	1.716	0.396	1.772	1.03263
195	0	0	1	1	1	0	2	3	79	1.3833	0.2871	7.0209	5.07547
196	1	0	1	1	1	0	2	3	68	1.254	0.3905	3.5255	2.8114
197	0	0	1	1	1	0	2	3	55	0.831	0.375	1.746	2.10108
198	0	0	1	1	1	0	2	3	72	1.78	0.5785	6.4436	3.62
199	0	0	1	1	1	0	2	3	65	1.8054	0.2891	3.6757	2.03595
200	1	0	1	1	1	0	2	3	65	2.1573	0.4896	2.3409	1.08511
201	0	0	1	1	1	0	2	3	70	2.096	0.576	4.992	2.38168
202	0	0	1	1	1	0	2	3	63	1.7612	0.5508	3.7332	2.11969
203	1	0	1	1	1	0	2	3	68	1.2529	0.5695	4.7905	3.82353
204	0	0	1	1	1	0	2	3	77	0.5546	0.3894	4.956	8.93617
205	1	0	1	1	1	0	2	3	78	1.2191	0.5183	5.475	4.49102
206	1	0	1	1	1	0	2	3	79	1.656	0.4646	2.323	1.40278
207	0	0	1	1	1	0	2	3	80	0.945	0.4365	2.502	2.64762
208	0	0	1	1	1	0	2	3	65	3.2204	0.4648	4.3575	1.35309
209	0	0	1	1	1	0	2	3	66	1.1362	0.2774	2.2154	1.94983
210	0	0	1	1	1	0	2	3	66	2.349	0.3364	3.045	1.2963
211	0	0	1	1	1	0	2	3	74	0.9234	0.4104	4.3434	4.7037
212	0	0	1	1	1	0	2	3	70	1.309	0.5555	3.5035	2.67647
213	0	0	1	1	1	0	2	3	70	1.0106	0.4526	4.278	4.23313
214	0	0	1	1	1	0	2	3	64	1.5562	0.7502	3.8068	2.44622
215	1	0	1	1	1	0	2	3	74	1.1623	0.4189	4.2067	3.61929
216	1	0	1	1	1	0	2	3	66	1.8502	0.4814	3.19	1.72414
217	1	0	1	1	1	0	2	3	64	2.5872	0.6566	6.3994	2.47348
218	0	0	1	1	1	0	2	3	70	2.222	0.5115	2.6455	1.19059
219	0	0	1	1	1	0	2	3	55	0.957	0.3277	1.5747	1.64545
220	0	0	1	1	1	0	2	3	68	1.525	0.23	3.185	2.08852
221	1	0	1	1	1	0	2	3	66	1.6942	0.4343	1.8232	1.07614
222	1	0	1	1	1	0	2	3	65	2.0988	0.4823	2.6182	1.24747
223	0	0	1	1	1	0	2	3	79	1.3166	0.5684	3.7236	2.82819
224	0	0	1	1	1	0	2	3	68	1.3528	0.5168	5.5708	4.11798
225	0	0	1	1	1	0	2	3	74	0.944	0.5015	3.9766	4.2125
226	0	0	1	1	1	0	2	3	49	2.3552	0.3904	3.5008	1.48641
227	0	0	1	1	1	0	2	3	66	1.4885	0.65	4.2705	2.869
228	0	0	1	1	1	0	2	3	65	1.9642	0.4416	2.0838	1.06089
229	0	0	1	1	1	0	2	3	64	1.334	0.6438	3.2422	2.43043
230	0	0	1	1	1	0	2	3	66	1.5466	0.4104	1.6834	1.08845
231	0	0	1	1	1	0	2	3	70	1.4384	0.682	3.9308	2.73276
232	0	0	1	1	1	0	2	3	56	0.8606	0.4394	1.2506	1.45317
233	0	0	1	1	1	0	2	3	64	2.8116	0.6468	2.97	1.05634
234	1	0	1	1	1	0	2	3	67	2.3814	0.6885	4.9653	2.08503
235	0	0	1	1	1	0	2	3	66	2.324	0.476	4.123	1.7741
236	1	0	1	1	1	0	2	3	66	1.9764	0.8829	5.1516	2.60656
237	1	0	1	1	1	0	2	3	67	1.205	0.465	3.16	2.62241
238	0	0	1	1	1	0	2	3	71	1.7458	0.7052	5.8996	3.37931
239	0	0	1	1	1	0	2	3	75	1.0164	0.5005	6.1138	6.01515
240	0	0	1	1	1	0	2	3	70	2.2962	0.8858	4.859	2.1161
241	0	0	1	1	1	0	1	3	75	1.04	0.392	6.56	6.30769
242	0	0	1	1	1	0	2	3	66	3.0342	0.4134	4.1184	1.35733
243	0	0	1	1	1	0	2	3	68	1.2604	0.8556	6.8908	5.46715
244	0	0	1	1	1	0	2	3	71	2.3226	0.4802	1.9698	0.848101
245	1	0	1	1	1	0	2	3	66	2.1376	0.5568	3.6352	1.7006
246	1	0	1	1	1	0	2	3	72	1.809	0.765	6.354	3.51244
247	1	0	1	1	1	0	2	3	66	1.935	0.6235	1.6942	0.875556
248	0	0	1	1	1	0	2	3	73	0.5994	0.2294	2.8601	4.7716
249	1	0	1	1	1	0	2	3	66	1.978	0.552	1.8676	0.944186
250	1	0	1	1	1	0	2	3	68	1.7765	0.4125	3.2065	1.80495
251	1	0	1	1	1	0	2	3	75	1.3629	0.413	3.8999	2.86147
252	0	0	1	1	1	0	2	3	55	1.3818	0.4794	2.7918	2.02041
253	0	0	1	1	1	0	2	3	70	1.2449	1.3039	3.2627	2.62085
254	0	0	1	1	1	0	2	3	65	2.2445	0.6231	3.6247	1.61493
255	1	0	1	1	1	0	2	3	79	1.8395	0.494	3.6205	1.9682
256	0	0	1	1	1	0	2	3	71	0.935	0.7535	3.751	4.01176
257	1	0	1	1	1	0	2	3	65	2.7023	0.4941	2.7694	1.02483
258	1	0	1	1	1	0	2	3	79	0.7208	0.4624	5.4876	7.61321
259	0	0	1	1	1	0	2	3	64	1.3237	0.5795	3.5258	2.66359
260	0	0	1	1	1	0	2	3	66	1.5042	0.5865	4.7748	3.17431
261	0	0	1	1	1	0	2	3	66	3.3294	0.8091	4.9848	1.49721
262	0	0	1	1	1	0	2	3	67	2.1838	0.3721	3.4526	1.58101
263	0	0	1	1	1	0	2	3	80	1.9968	0.3328	8.06	4.03646
264	0	0	1	1	1	0	2	3	66	1.617	0.3402	1.9236	1.18961
265	0	0	1	1	1	0	2	3	69	1.0115	0.6715	6.6725	6.59664
266	0	0	1	1	1	0	2	3	67	1.5036	0.5544	6.1908	4.11732
267	0	0	1	1	1	0	2	3	64	2.9925	0.7725	3.555	1.18797
268	0	0	1	1	1	0	2	3	80	1.3104	0.6804	4.1391	3.15865
269	0	0	1	1	1	0	2	3	67	2.6867	0.6767	2.814	1.04738
270	0	0	1	1	1	0	2	3	67	1.2296	0.4293	3.5404	2.87931
271	0	0	1	1	1	0	2	3	70	1.2772	0.7254	3.9804	3.1165
272	1	0	1	1	1	0	2	3	66	1.7289	0.3672	2.8866	1.66962
273	1	0	1	1	1	0	2	3	65	1.3568	0.5406	3.2595	2.40234
274	1	0	1	1	1	0	2	3	66	2.3716	0.6272	6.7424	2.84298
275	1	0	1	1	1	0	2	3	66	1.8568	0.4444	1.9976	1.07583
276	1	0	1	1	1	0	2	3	80	1.8497	0.477	2.7348	1.47851
277	1	0	1	1	1	0	2	3	66	1.6032	0.3504	2.7552	1.71856
278	1	0	1	1	1	0	2	3	75	0.5841	0.6667	4.5784	7.83838
279	1	0	1	1	1	0	2	3	69	1.5566	0.6106	5.7534	3.69613
280	1	0	1	1	1	0	2	3	69	1.9256	0.29	3.5148	1.8253
281	1	0	1	1	1	0	2	3	67	1.5162	0.418	1.7366	1.14536
282	1	0	1	1	1	0	2	3	75	1.4427	0.441	4.284	2.96943
283	1	0	1	1	1	0	2	3	77	0.6786	0.3627	2.613	3.85057
284	1	0	1	1	1	0	2	3	80	1.5204	0.4284	2.0706	1.36188
285	1	0	1	1	1	0	2	3	79	0.9394	0.4312	6.3294	6.7377
286	1	0	1	1	1	0	2	3	68	2.2444	0.651	3.2116	1.43094
287	1	0	1	1	1	0	2	3	66	2.3463	0.6083	4.7558	2.02694
288	1	0	1	1	1	0	2	3	73	1.9135	0.7743	6.0876	3.1814
289	1	0	1	1	1	0	2	3	78	1.1424	0.3408	3.096	2.71008
290	1	0	1	1	1	0	2	3	70	1.1993	0.5896	4.7235	3.93855
291	1	0	1	1	1	0	2	3	75	1.5604	0.5828	2.397	1.53614
292	1	0	1	1	1	0	2	3	67	2.7324	0.4026	3.3528	1.22705
293	0	0	0	1	1	0	2	3	44	2.5389	0.8736	5.5237	2.17563
294	0	0	0	1	1	0	2	3	79	0.522	0.1334	5.1446	9.85556
295	0	0	0	1	1	0	2	3	70	1.6881	0.3774	2.856	1.69184
296	0	0	0	1	1	0	2	3	68	1.9458	0.6072	4.14	2.12766
297	0	0	0	1	1	0	2	3	55	1.896	0.534	3.492	1.84177
298	1	0	0	1	1	0	2	3	74	1.0496	0.5863	2.296	2.1875
299	0	0	0	1	1	0	2	3	65	2.4192	0.7896	4.7628	1.96875
300	0	0	0	1	1	0	2	3	67	1.664	0.3536	3.0888	1.85625
301	0	0	0	1	1	0	2	3	68	0.8816	0.3116	2.508	2.84483
302	0	0	0	1	1	0	2	3	70	1.152	0.5544	5.3136	4.6125
303	0	0	0	1	1	0	2	3	77	1.1023	1.0804	4.891	4.43709
304	1	0	0	1	1	0	2	3	66	1.8172	0.4956	3.422	1.88312
305	0	0	0	1	1	0	2	3	68	1.088	0.336	2.48	2.27941
306	1	0	0	1	1	0	2	3	68	1.512	0.351	3.4668	2.29286
307	1	0	0	1	1	0	2	3	80	1.9404	0.9016	6.5856	3.39394
308	0	0	0	1	1	0	2	3	75	1.284	0.714	3.846	2.99533
309	1	0	0	1	1	0	2	3	68	0.8816	0.2523	1.7284	1.96053
310	1	0	0	1	1	0	2	3	64	1.492	0.46	1.804	1.20912
311	1	0	0	1	1	0	2	3	70	1.518	0.4785	3.344	2.2029
312	0	0	0	1	1	0	2	3	68	2.475	0.5544	3.0624	1.23733
313	0	0	0	1	1	0	2	3	67	0.5957	1.6422	13.8299	23.2162
314	0	0	0	1	1	0	2	3	79	1.3156	0.2714	3.013	2.29021
315	1	0	0	1	1	0	2	3	65	0.8299	0.6708	2.7821	3.35233
316	0	0	0	1	1	0	2	3	63	2.3253	0.5865	3.8019	1.63501
317	0	0	0	1	1	0	2	3	64	0.4944	0.0888	1.7976	3.63592
318	0	0	0	1	1	0	2	3	68	0.5767	0.5767	6.1466	10.6582
319	0	0	0	1	1	0	2	3	64	1.6704	0.768	3.6672	2.1954
320	0	0	0	1	1	0	2	3	67	0.9916	0.1876	5.5208	5.56757
321	0	0	0	1	1	0	2	3	77	2.1504	1.4448	7.4928	3.48438
322	1	0	0	1	1	0	2	3	71	1.6464	0.532	3.3992	2.06463
323	0	0	0	1	1	0	2	3	70	1.4688	0.5994	3.24	2.20588
324	0	0	0	1	1	0	1	3	61	1.474	0.22	2.6356	1.78806
325	1	0	0	1	1	0	2	3	66	1.53	0.6732	2.7846	1.82
326	0	0	0	1	1	0	2	3	69	1.1609	0.3995	3.0221	2.60324
327	1	0	0	1	1	0	2	3	66	1.4168	0.3496	2.6818	1.89286
328	1	0	0	1	1	0	2	3	77	2.4309	1.0878	6.7599	2.78082
329	0	0	0	1	1	0	2	3	79	1.1352	0.561	4.6728	4.11628
330	1	0	0	1	1	0	2	3	66	1.3333	0.5427	4.6096	3.45729
331	1	0	0	1	1	0	2	3	68	2.4684	0.7072	3.264	1.32231
332	0	0	0	1	1	0	2	3	65	2.0299	0.4823	2.544	1.25326
333	0	0	0	1	1	0	2	3	80	1.1653	0.3827	2.6832	2.30258
334	1	0	0	1	1	0	2	3	69	1.806	0.7308	5.7708	3.19535
335	0	0	0	1	1	0	2	3	71	1.2789	0.6525	6.699	5.2381
336	0	0	0	1	1	0	2	3	67	2.8083	0.5658	3.4569	1.23096
337	1	0	0	1	1	0	2	3	67	1.372	0.74	1.728	1.25948
338	1	0	0	1	1	0	2	3	66	1.4688	0.4845	2.7795	1.89236
339	1	0	0	1	1	0	1	3	81	1.735	0.645	2.52	1.45245
340	1	0	0	1	1	0	2	3	64	1.645	0.4136	2.5333	1.54
341	1	0	0	1	1	0	2	3	73	2.1012	0.4624	3.9508	1.88026
342	0	0	0	1	1	0	2	3	79	0.576	0.272	7.152	12.4167
343	0	0	0	1	1	0	2	3	67	2.3332	0.5016	4.6892	2.00977
344	0	0	0	1	1	0	2	3	77	1.149	0.57	1.161	1.01044
345	1	0	0	1	1	0	2	3	63	1.7493	0.4753	2.6558	1.51821
346	1	0	0	1	1	0	2	3	51	1.6023	0.3773	2.8028	1.74924
347	1	0	0	1	1	0	2	3	72	1.44	0.3825	2.376	1.65
348	1	0	0	1	1	0	2	3	70	1.665	0.3465	2.2905	1.37568
349	0	0	0	1	1	0	2	3	70	1.4952	0.4704	3.3936	2.26966
350	1	0	0	1	1	0	2	3	72	1.1223	0.7482	6.699	5.96899
351	0	0	0	1	1	0	2	3	65	2.7132	0.4864	4.0128	1.47899
352	0	0	0	1	1	0	2	3	63	1.7296	0.3995	2.4111	1.39402
353	0	0	0	1	1	0	2	3	70	2.2016	0.5312	3.5008	1.59012
354	0	0	0	1	1	0	2	3	71	1.7751	0.61	3.4038	1.91753
355	1	0	0	1	1	0	2	3	72	2.0022	0.3478	2.1808	1.0892
356	1	0	0	1	1	0	2	3	70	2.3744	0.336	2.8	1.17925
357	0	0	0	1	1	0	2	3	71	2.0564	0.4452	2.5599	1.24485
358	1	0	0	1	1	0	2	3	70	2.0094	0.663	7.0482	3.50761
359	0	0	0	1	1	0	2	3	68	2.0224	0.6912	3.5072	1.73418
360	0	0	0	1	1	0	2	3	64	0.7144	0.3948	3.4122	4.77632
361	0	0	0	1	1	0	2	3	47	2.424	0.462	3.048	1.25743
362	0	0	0	1	1	0	2	3	70	0.6431	0.4543	4.7849	7.44037
363	0	0	0	1	1	0	2	3	68	2.2825	0.396	2.7115	1.18795
364	0	0	0	1	1	0	2	3	70	2.001	0.4094	2.1022	1.05057
365	1	0	0	1	1	0	2	3	75	3.4611	0.6889	3.901	1.1271
366	0	0	0	1	1	0	2	3	66	1.6848	0.3276	2.7248	1.61728
367	0	0	0	1	1	0	2	3	66	2.3409	0.5355	2.0247	0.864924
368	0	0	0	1	1	0	2	3	71	2.7664	1.0108	3.5796	1.29396
369	0	0	0	1	1	0	2	3	68	1.5708	0.495	4.3164	2.7479
370	0	0	0	1	1	0	2	3	55	1.425	0.47	2.975	2.08772
371	0	0	0	1	1	0	2	3	64	1.9093	0.4209	3.4221	1.79233
372	1	0	0	1	1	0	2	3	77	2.5896	0.5928	4.5708	1.76506
373	1	0	0	1	1	0	2	3	78	0.99	0.846	7.065	7.13636
374	1	0	0	1	1	0	2	3	68	1.3776	0.3075	2.3247	1.6875
375	0	0	0	1	1	0	2	3	68	3.09	0.63	3.3975	1.09951
376	0	0	0	1	1	0	2	3	47	2.7887	0.4029	4.5978	1.64873
377	0	0	0	1	1	0	2	3	66	1.5982	0.4819	3.8613	2.41603
378	0	0	0	1	1	0	2	3	66	1.0934	0.7854	5.6903	5.20423
379	0	0	0	1	1	0	2	3	67	1.2	0.33	2.71	2.25833
380	1	0	0	1	1	0	2	3	70	2.0574	0.3888	2.7702	1.34646
381	0	0	0	1	1	0	2	3	67	1.5744	0.3696	2.7888	1.77134
382	1	0	0	1	1	0	2	3	65	1.012	0.328	2.504	2.47431
383	1	0	0	1	1	0	2	3	72	1.7447	0.5256	4.8253	2.76569
384	0	0	0	1	1	0	2	3	69	1.53	0.33	4.002	2.61569
385	0	0	0	1	1	0	2	3	73	1.0906	1.7822	10.3341	9.47561
386	0	0	0	1	1	0	2	3	78	1.8426	1.0804	4.1958	2.27711
387	1	0	0	1	1	0	2	3	79	0.4355	0.737	5.4806	12.5846
388	0	0	0	1	1	0	2	3	63	1.2496	0.352	2.5476	2.03873
389	1	0	0	1	1	0	2	3	69	2.0448	0.7242	3.9334	1.92361
390	1	0	0	1	1	0	2	3	65	2.261	0.95	5.985	2.64706
391	0	0	0	1	1	0	2	3	52	1.6576	0.42	3.3544	2.02365
392	1	0	0	1	1	0	2	3	45	2.502	0.522	5.67	2.26619
393	1	0	0	1	1	0	2	3	68	2.0995	0.5005	3.757	1.78947
394	0	0	0	1	1	0	2	3	65	1.6951	0.7437	4.1875	2.47036
395	0	0	0	1	1	0	2	3	67	1.2825	0.3285	2.4525	1.91228
396	0	0	0	1	1	0	2	3	66	1.677	0.4042	6.4328	3.8359
397	0	0	0	1	1	0	2	3	67	3.2604	0.7722	3.6894	1.13158
398	1	0	0	1	1	0	2	3	80	1.512	0.756	5.8548	3.87222
399	0	0	0	1	1	0	2	3	66	1.8723	0.553	5.2772	2.81857
400	0	0	0	1	1	0	2	3	65	1.2341	0.4128	2.3822	1.93031
401	1	0	0	1	1	0	2	3	66	1.29	0.468	4.134	3.20465
402	0	0	0	1	1	0	2	3	63	1.8525	0.4389	3.2661	1.76308
403	0	0	0	1	1	0	2	3	69	2.475	0.63	5.607	2.26545
404	0	0	0	1	1	0	2	3	67	1.4685	0.3036	1.4883	1.01348
405	1	0	0	1	1	0	2	3	90	2.8551	0.6417	5.4963	1.92508
406	1	0	0	1	1	0	2	3	67	1.914	0.4582	3.3176	1.73333
407	0	0	0	1	1	0	2	3	41	3.4748	0.6278	2.8543	0.821429
408	1	0	0	1	1	0	2	3	77	2.5992	1.1628	6.8742	2.64474
409	1	0	0	1	1	0	2	3	73	1.742	0.5265	4.0365	2.31716
410	1	0	0	1	1	0	2	3	67	1.376	0.6144	4.2752	3.10698
411	0	0	0	1	1	0	2	3	65	1.5529	0.3922	3.18	2.04778
412	0	0	0	1	1	0	2	3	67	1.5768	0.3348	1.5876	1.00685
413	0	0	0	1	1	0	2	3	78	0.8268	0.4446	2.379	2.87736
414	0	0	0	1	1	0	2	3	42	2.898	0.546	4.8468	1.67246
415	0	0	0	1	1	0	2	3	64	1.0976	0.476	3.7856	3.44898
416	0	0	0	1	1	0	2	3	72	2.457	0.5395	3.276	1.33333
417	0	0	0	1	1	0	2	3	77	1.0008	0.4284	2.0304	2.02878
418	0	0	0	1	1	0	2	3	78	1.356	0.588	3.72	2.74336
419	0	0	0	1	1	0	2	3	68	2.1142	0.62	3.255	1.53959
420	1	0	0	1	1	0	2	3	68	0.846	0.3096	2.2932	2.71064
421	0	0	0	1	1	0	2	3	65	1.9404	0.5607	3.4587	1.78247
422	1	0	0	1	1	0	2	3	74	2.2222	0.7544	4.9282	2.21771
423	1	0	0	1	1	0	2	3	67	1.5064	0.2968	3.6568	2.42751
424	0	0	0	1	1	0	2	3	62	1.5525	0.6693	4.6023	2.96444
425	1	0	0	1	1	0	2	3	66	1.8392	0.5852	4.9248	2.67769
426	0	0	0	1	1	0	2	3	70	1.8786	0.5394	3.6208	1.92739
427	0	0	0	1	1	0	2	3	63	1.5695	0.4128	2.2145	1.41096
428	0	0	0	1	1	0	2	3	66	1.53	0.4	2.98	1.94771
429	1	0	0	1	1	0	2	3	83	1.6632	0.4884	2.0064	1.20635
430	0	0	0	1	1	0	2	3	65	2.548	0.476	3.864	1.51648
431	0	0	0	1	1	0	2	3	67	2.0167	0.5494	4.0401	2.00332
432	0	0	0	1	1	0	2	3	65	2.576	0.9296	7.6272	2.96087
433	0	0	0	1	1	0	2	3	77	0.654	0.426	4.704	7.19266
434	1	0	0	1	1	0	2	3	62	2.604	0.589	2.8768	1.10476
435	0	0	0	1	1	0	2	3	47	1.2337	0.73	4.9202	3.98817
436	1	0	0	1	1	0	2	3	67	2.0299	0.4558	2.7507	1.35509
437	1	0	0	1	1	0	2	3	67	1.8513	0.6885	2.3307	1.25895
438	1	0	0	1	1	0	2	3	72	1.4094	0.351	3.3156	2.35249
439	0	0	0	1	1	0	2	3	62	1.9992	0.6104	2.7776	1.38936
440	0	0	0	1	1	0	2	3	64	1.749	0.3869	3.0634	1.75152
441	0	0	0	1	1	0	2	3	55	1.2925	0.4277	2.9093	2.25091
442	0	0	0	1	1	0	2	3	68	2.3157	0.5727	5.1709	2.23297
443	0	0	0	1	1	0	2	3	69	0.396	1.17	16.398	41.4091
444	0	0	0	1	1	0	2	3	64	0.7881	0.3774	2.3569	2.99061
445	1	0	0	1	1	0	2	3	69	2.2484	0.6853	4.6431	2.06507
446	0	0	0	1	1	0	1	3	61	1.2544	0.3696	3.9424	3.14286
447	1	0	0	1	1	0	2	3	65	1.3916	0.3724	2.9939	2.15141
448	0	0	0	1	1	0	2	3	83	0.5088	0.2688	8.8128	17.3208
449	0	0	0	1	1	0	2	3	65	1.0032	0.285	2.1888	2.18182
450	0	0	0	1	1	0	2	3	63	2.1889	0.4897	3.0326	1.38544
451	0	0	0	1	1	0	2	3	68	2.496	0.688	4.44	1.77885
452	1	0	0	1	1	0	2	3	70	2.0304	0.2592	2.781	1.36968
453	1	0	0	1	1	0	2	3	66	1.891	0.4464	3.7138	1.96393
454	1	0	0	1	1	0	2	3	70	2.054	0.7189	4.7953	2.33462
455	1	0	0	1	1	0	2	3	70	1.944	0.3792	2.3856	1.22716
456	0	0	0	1	1	0	2	3	69	2.1952	0.608	3.3408	1.52187
457	0	0	0	1	1	0	2	3	77	1.1476	0.4104	2.1318	1.85762
458	1	0	0	1	1	0	2	3	46	1.7574	0.3886	3.422	1.94719
459	0	0	0	1	1	0	1	3	49	1.9062	0.3726	3.051	1.60057
460	0	0	0	1	1	0	2	3	63	2.2715	0.33	2.739	1.20581
461	1	0	0	1	1	0	2	3	71	1.127	0.49	5.327	4.72671
462	0	0	0	1	1	0	2	3	64	1.981	0.714	4.046	2.0424
463	0	0	0	1	1	0	2	3	56	1.4364	0.3888	1.638	1.14035
464	0	0	0	1	1	0	2	3	67	1.512	0.2583	4.4604	2.95
465	0	0	0	1	1	0	2	3	67	1.458	0.3105	2.6055	1.78704
466	0	0	0	1	1	0	2	3	70	1.9215	0.4514	3.5136	1.82857
467	1	0	0	1	1	0	2	3	77	1.0452	0.7722	5.7096	5.46269
468	1	0	0	1	1	0	2	3	67	1.4396	0.5063	3.9833	2.76695
469	0	0	0	1	1	0	2	3	70	1.416	0.4896	2.8368	2.00339
470	0	0	0	1	1	0	2	3	65	1.5982	0.4697	3.9223	2.4542
471	0	0	0	1	1	0	2	3	71	1.28	0.3968	4.6272	3.615
472	1	0	0	1	1	0	2	3	70	1.958	0.5607	5.9541	3.04091
473	1	0	0	1	1	0	2	3	64	1.5372	0.3708	1.4112	0.918033
474	1	0	0	1	1	0	2	3	66	2.4568	0.7252	4.0996	1.66867
475	0	0	0	1	1	0	2	3	51	2.0898	0.559	5.8566	2.80247
476	1	0	0	1	1	0	2	3	66	1.8585	0.5192	3.0739	1.65397
477	1	0	0	1	1	0	2	3	69	1.4381	0.8541	4.7669	3.31472
478	1	0	0	1	1	0	2	3	68	1.2986	0.4601	2.3822	1.83444
479	1	0	0	1	1	0	2	3	67	1.4559	0.8211	4.3953	3.01896
480	1	0	0	1	1	0	2	3	65	1.3455	0.342	2.6145	1.94314
481	0	0	0	1	1	0	2	3	50	1.6038	0.462	4.3098	2.68724
482	1	0	0	1	1	0	2	3	65	2.046	0.39	3.36	1.64223
483	0	0	0	1	1	0	2	3	65	2.2032	1.4382	6.1608	2.7963
484	1	0	0	1	1	0	2	3	67	1.9215	0.5103	3.8115	1.98361
485	1	0	0	1	1	0	2	3	66	1.6039	0.2623	2.3263	1.4504
486	0	0	0	1	1	0	2	3	67	1.3545	0.3999	2.3048	1.70159
487	1	0	0	1	1	0	2	3	77	2.6973	1.0545	6.6933	2.48148
488	0	0	0	1	1	0	2	3	66	1.339	0.6695	4.394	3.28155
489	0	0	0	1	1	0	2	3	53	1.452	0.957	8.096	5.57576
490	0	0	0	1	1	0	2	3	68	2.6207	0.6862	3.6719	1.40111
491	0	0	0	1	1	0	2	3	68	1.9602	0.6072	3.8742	1.97643
492	1	0	0	1	1	0	2	3	63	1.7755	0.3922	3.0104	1.69552
493	1	0	0	1	1	0	2	3	51	2.0691	0.4959	3.0324	1.46556
494	1	0	0	1	1	0	2	3	50	1.3018	0.6578	2.5714	1.97527
495	1	0	0	1	1	0	2	3	72	1.342	0.5002	4.0443	3.01364
496	1	0	0	1	1	0	2	3	68	1.1264	0.3008	1.7024	1.51136
497	1	0	0	1	1	0	2	3	64	1.6536	0.6396	5.3274	3.2217
498	1	0	0	1	1	0	2	3	77	1.9345	0.5459	2.6659	1.37808
499	0	0	0	1	1	0	2	3	67	1.1382	0.3192	2.6544	2.3321
500	0	0	0	1	1	0	2	3	71	2.4674	0.9271	3.723	1.50888
501	0	0	0	1	1	0	2	3	77	1.3212	0.4176	1.6632	1.25886
502	0	0	0	1	1	0	2	3	65	2.352	0.49	3.78	1.60714
503	1	0	0	1	1	0	2	3	77	1.59	0.625	2.585	1.62579
504	0	0	0	1	1	0	2	3	77	2.2248	0.459	2.6244	1.17961
505	0	0	0	1	1	0	2	3	67	0.5994	0.2511	7.2495	12.0946
506	0	0	0	1	1	0	2	3	49	2.2072	0.6944	2.976	1.34831
507	0	0	0	1	1	0	2	3	67	1.458	0.54	3.774	2.58848
508	0	0	0	1	1	0	2	3	78	0.6847	0.4633	2.7183	3.97006
509	0	0	0	1	1	0	2	3	57	0.3311	0.3927	6.8915	20.814
510	0	0	0	1	1	0	2	3	65	0.9116	0.3397	2.7907	3.06132
511	0	0	0	1	1	0	2	3	65	1.7168	0.4814	3.4626	2.01689
512	0	0	0	1	1	0	2	3	78	1.2172	0.7344	4.488	3.68715
513	0	0	0	1	1	0	2	3	75	2.3528	0.7276	3.5904	1.52601
514	0	0	0	1	1	0	2	3	68	2.2236	0.5508	3.6244	1.62997
515	1	0	0	1	1	0	2	3	71	1.9052	0.3828	1.9712	1.03464
516	0	0	0	1	1	0	2	3	66	1.6815	0.3021	3.4542	2.05424
517	0	0	0	1	1	0	2	3	68	2.3954	0.5015	2.9677	1.23892
518	1	0	0	1	1	0	2	3	64	1.3208	0.2808	3.51	2.65748
519	0	0	0	1	1	0	2	3	55	1.3	0.4888	3.3124	2.548
520	1	0	0	1	1	0	2	3	75	1.4906	0.493	3.7468	2.51362
521	1	0	0	1	1	0	2	3	52	0.9408	0.4224	3.3264	3.53571
522	0	0	0	1	1	0	2	3	64	1.3467	0.5762	4.422	3.28358
523	0	0	0	1	1	0	2	3	67	1.802	0.4134	2.8885	1.60294
524	0	0	0	1	1	0	2	3	67	2.1216	0.5356	2.3504	1.10784
525	1	0	0	1	1	0	2	3	66	1.349	0.426	5.0694	3.75789
526	1	0	0	1	1	0	2	3	68	1.0752	0.3976	4.0376	3.75521
527	0	0	0	1	1	0	2	3	64	2.054	0.5005	3.796	1.8481
528	0	0	0	1	1	0	2	3	67	1.56	0.332	1.996	1.27949
529	0	0	0	1	1	0	2	3	67	1.1281	0.2813	1.4326	1.26992
530	0	0	0	1	1	0	2	3	66	1.898	0.4836	2.5428	1.33973
531	0	0	0	1	1	0	2	3	66	1.5444	0.3996	3.1698	2.05245
532	0	0	0	1	1	0	2	3	69	2.1045	0.4758	3.3794	1.6058
533	0	0	0	1	1	0	2	3	55	1.4784	0.4896	2.7936	1.88961
534	1	0	0	1	1	0	2	3	46	2.0405	0.4004	5.0589	2.47925
535	0	0	0	1	1	0	2	3	52	1.3208	0.364	3.3956	2.57087
536	1	0	0	1	1	0	2	3	82	1.219	0.5336	2.6542	2.17736
537	1	0	0	1	1	0	2	3	72	2.3322	0.5727	3.6156	1.5503
538	1	0	0	1	1	0	2	3	71	2.071	0.665	6.4885	3.13303
539	0	0	0	1	1	0	2	3	67	2.1358	0.4779	3.1388	1.46961
540	0	0	0	1	1	0	2	3	63	1.764	0.5096	3.1752	1.8
541	0	0	0	1	1	0	2	3	68	0.9234	0.3762	2.0634	2.23457
542	1	0	0	1	1	0	2	3	69	1.332	0.4815	2.5875	1.94257
543	0	0	0	1	1	0	2	3	67	2.0976	0.5358	2.9982	1.42935
544	0	0	0	1	1	0	2	3	69	2.0736	0.3984	2.1984	1.06019
545	1	0	0	1	1	0	2	3	79	1.0168	0.3968	10.974	10.7927
546	0	0	0	1	1	0	2	3	64	0.826	0.56	5.404	6.54237
547	0	0	0	1	1	0	2	3	71	1.2382	0.7134	6.1008	4.92715
548	0	0	0	1	1	0	2	3	69	1.3904	0.6162	13.7776	9.90909
549	0	0	0	1	1	0	2	3	70	1.769	0.5612	3.5685	2.01724
550	1	0	0	1	1	0	2	3	78	2.5781	1.4986	7.7597	3.00985
551	1	0	0	1	1	0	2	3	70	2.0888	0.3808	2.9848	1.42895
552	0	0	0	1	1	0	2	3	71	1.1932	0.5396	5.7836	4.84713
553	1	0	0	1	1	0	2	3	78	1.4352	0.5408	3.1148	2.17029
554	0	0	0	1	1	0	2	3	50	1.9952	0.3698	1.8748	0.939655
555	0	0	0	1	1	0	2	3	47	1.7391	0.3315	2.8611	1.64516
556	1	0	0	1	1	0	2	3	69	0.8	0.3	1.34	1.675
557	0	0	0	1	1	0	2	3	73	1.485	0.3996	3.0402	2.04727
558	1	0	0	1	1	0	2	3	66	1.1658	0.4466	3.9962	3.42786
559	1	0	0	1	1	0	2	3	69	1.875	0.705	4.83	2.576
560	0	0	0	1	1	0	2	3	63	2.3569	0.9828	5.5692	2.36293
561	0	0	0	1	1	0	2	3	71	1.7248	0.3822	2.6117	1.5142
562	0	0	0	1	1	0	2	3	78	1.221	0.3959	1.7464	1.4303
563	1	0	0	1	1	0	2	3	59	2.4752	0.4704	2.4752	1
564	1	0	0	1	1	0	2	3	70	1.4921	0.344	2.2059	1.47839
565	0	0	0	1	1	0	2	3	65	1.5922	0.2736	1.7252	1.08353
566	0	0	0	1	1	0	2	3	68	2.5608	0.3366	3.3924	1.32474
567	0	0	0	1	1	0	2	3	66	1.5914	0.7227	4.6355	2.91284
568	0	0	0	1	1	0	2	3	80	1.419	0.495	3.487	2.45736
569	1	0	0	1	1	0	2	3	64	2.4186	0.5394	2.6042	1.07674
570	0	0	0	1	1	0	2	3	69	2.1402	0.7743	5.2809	2.46748
571	1	0	0	1	1	0	2	3	66	1.8492	0.5025	4.1607	2.25
572	0	0	0	1	1	0	2	3	80	1.7528	0.5768	3.0688	1.7508
573	0	0	0	1	1	0	2	3	70	1.4429	0.5546	2.632	1.8241
574	1	0	0	1	1	0	2	3	70	1.625	0.41	2.815	1.73231
575	0	0	0	1	1	0	2	3	68	1.218	0.492	4.146	3.40394
576	1	0	0	1	1	0	2	3	70	1.287	0.4884	4.7058	3.65641
577	0	0	0	1	1	0	2	3	66	1.4127	0.459	2.7285	1.93141
578	1	0	0	1	1	0	1	3	25	1.4792	0.5891	2.0597	1.39244
579	0	0	0	1	1	0	2	3	73	1.3464	0.684	4.932	3.6631
580	0	0	0	1	1	0	2	3	75	1.3161	0.8881	8.3246	6.3252
581	0	0	0	1	1	0	1	3	54	2.3475	0.6375	4.305	1.83387
582	0	0	0	1	1	0	2	3	77	1.2784	0.612	4.7804	3.73936
583	1	0	0	1	1	0	2	3	53	2.035	0.671	2.7225	1.33784
584	1	0	0	1	1	0	2	3	67	1.804	0.5005	3.135	1.7378
585	0	0	0	1	1	0	2	3	54	1.3157	0.6431	3.8055	2.89238
586	0	0	0	1	1	0	2	3	68	1.711	0.5278	3.4336	2.00678
587	1	0	0	1	1	0	2	3	78	2.97	1.056	6.391	2.15185
588	0	0	0	1	1	0	2	3	64	2.5012	0.6364	3.4336	1.37278
589	0	0	0	1	1	0	2	3	68	1.3213	0.8468	5.0589	3.82873
590	0	0	0	1	1	0	2	3	77	0.594	0.462	12.1176	20.4
591	0	0	0	1	1	0	2	3	68	2.52	0.6912	3.7584	1.49143
592	0	0	0	1	1	0	2	3	56	1.2709	0.5751	5.1262	4.03352
593	0	0	0	1	1	0	2	3	80	1.698	0.864	3.228	1.90106
594	1	0	0	1	1	0	2	3	72	2.067	0.8268	7.5154	3.6359
595	0	0	0	1	1	0	2	3	78	0.759	0.506	10.166	13.3939
596	1	0	0	1	1	0	2	3	63	1.555	0.51	2.765	1.77814
597	0	0	0	1	1	0	2	3	71	0.5152	0.3136	4.7712	9.26087
598	0	0	0	1	1	0	2	3	75	1	1.04	2.9	2.9
599	0	0	0	1	1	0	2	3	73	1.8005	0.6955	3.8155	2.11913
600	0	0	0	1	1	0	2	3	68	1.4819	0.4453	5.3363	3.60099
601	0	0	0	1	1	0	2	3	68	1.8252	0.663	5.2104	2.8547
602	1	0	0	1	1	0	2	3	54	1.326	0.442	4.4525	3.35784
603	1	0	0	1	1	0	2	3	66	2.488	0.528	4.768	1.9164
604	0	0	0	1	1	0	2	3	58	1.053	0.754	4.55	4.32099
605	1	0	0	1	1	0	2	3	59	1.899	0.36	1.953	1.02844
606	1	0	0	1	1	0	2	3	67	1.3771	0.2914	2.9234	2.12287
607	0	0	0	1	1	0	2	3	67	1.456	0.348	2.128	1.46154
608	0	0	0	1	1	0	2	3	64	2.5839	0.7209	4.5522	1.76176
609	0	0	0	1	1	0	2	3	79	1.1398	0.5248	2.255	1.97842
610	0	0	0	1	1	0	2	3	63	1.5847	0.3975	3.2065	2.02341
611	0	0	0	1	1	0	2	3	65	0.9636	0.308	2.9172	3.0274
612	0	0	0	1	1	0	2	3	66	1.272	0.6466	3.1111	2.44583
613	0	0	0	1	1	0	2	3	67	1.638	0.45	2.25	1.37363
614	0	0	0	1	1	0	2	3	69	1.672	0.5396	5.1908	3.10455
615	0	0	0	1	1	0	2	3	68	1.3608	0.3528	3.8248	2.8107
616	0	0	0	1	1	0	2	3	63	0.8721	0.6042	4.161	4.77124
617	0	0	0	1	1	0	2	3	72	1.1644	0.3198	2.5543	2.19366
618	0	0	0	1	1	0	2	3	66	2.9299	0.6225	4.5982	1.56941
619	0	0	0	1	1	0	2	3	68	1.6182	0.7533	6.7239	4.15517
620	1	0	0	1	1	0	2	3	65	1.2198	0.4389	3.8703	3.1729
621	0	0	0	1	1	0	2	3	80	1.7894	0.322	2.3414	1.30848
622	0	0	0	1	1	0	2	3	69	0.6517	0.3822	3.8171	5.85714
623	1	0	0	1	1	0	2	3	74	1.3832	0.5915	6.916	5
624	0	0	0	1	1	0	2	3	66	1.3157	0.3599	4.2008	3.19283
625	0	0	0	1	1	0	2	3	72	1.608	0.6231	4.3081	2.67917
626	0	0	0	1	1	0	2	3	73	1.9826	0.4094	2.0102	1.01392
627	0	0	0	1	1	0	2	3	63	1.5437	0.473	2.1543	1.39554
628	0	0	0	1	1	0	2	3	68	1.5184	0.4472	3.0524	2.01027
629	1	0	0	1	1	0	2	3	66	1.8005	0.5395	3.8415	2.13357
630	1	0	0	1	1	0	2	3	66	1.5708	0.5236	5.3438	3.40196
631	0	0	0	1	1	0	2	3	70	2.1181	0.5015	3.0916	1.45961
632	1	0	0	1	1	0	2	3	65	1.7776	0.3828	2.1384	1.20297
633	0	0	0	1	1	0	2	3	63	2.2774	0.4956	2.95	1.29534
634	1	0	0	1	1	0	2	3	70	1.6212	0.6888	6.0228	3.71503
635	1	0	0	1	1	0	2	3	66	1.8759	0.3959	1.0915	0.581854
636	0	0	0	1	1	0	2	3	64	1.968	0.3408	2.3232	1.18049
637	1	0	0	1	1	0	2	3	71	1.2096	0.3234	2.4276	2.00694
638	0	0	0	1	1	0	2	3	56	0.8046	0.4077	1.4364	1.78523
639	0	0	0	1	1	0	2	3	79	0.75	0.408	4.824	6.432
640	0	0	0	1	1	0	2	3	67	1.8408	0.5133	3.1329	1.70192
641	1	0	0	1	1	0	2	3	71	1.8042	0.5859	6.2775	3.47938
642	1	0	0	1	1	0	1	3	77	2.2074	0.507	4.7268	2.14134
643	0	0	0	1	1	0	2	3	66	1.734	0.4743	2.6214	1.51176
644	1	0	0	1	1	0	2	3	69	0.8814	0.3666	2.5818	2.9292
645	1	0	0	1	1	0	2	3	71	1.6014	0.5202	2.7795	1.73567
646	0	0	0	1	1	0	2	3	65	1.3208	0.4524	2.9588	2.24016
647	1	0	0	1	1	0	2	3	67	1.3275	0.7316	3.7229	2.80444
648	1	0	0	1	1	0	2	3	69	3.285	0.6059	3.2996	1.00444
649	0	0	0	1	1	0	2	3	65	2.3217	0.8662	3.6281	1.56269
650	1	0	0	1	1	0	2	3	69	1.7523	0.5605	3.2273	1.84175
651	0	0	0	1	1	0	2	3	77	1.008	0.54	7.317	7.25893
652	0	0	0	1	1	0	2	3	67	1.3824	0.544	4.3584	3.15278
653	1	0	0	1	1	0	2	3	69	1.403	0.7747	3.4953	2.4913
654	0	0	0	1	1	0	2	3	80	1.2064	0.3224	3.5516	2.94397
655	1	0	0	1	1	0	2	3	66	2.4893	0.7957	3.8325	1.53959
656	1	0	0	1	1	0	2	3	78	2.4295	1.2317	6.8704	2.82791
657	1	0	0	1	1	0	2	3	71	2.349	0.378	2.5434	1.08276
658	0	0	0	1	1	0	2	3	58	1.5428	0.6612	5.1908	3.36453
659	0	0	0	1	1	0	2	3	68	1.3018	0.391	2.2908	1.75972
660	1	0	0	1	1	0	2	3	70	1.7886	0.6204	4.059	2.26937
661	1	0	0	1	1	0	2	3	70	0.9558	0.5508	3.7908	3.9661
662	1	0	0	1	1	0	2	3	51	1.6191	0.7938	3.7737	2.33074
663	0	0	0	1	1	0	2	3	78	0.9268	0.4172	1.2936	1.39577
664	0	0	0	1	1	0	2	3	56	1.0902	0.3542	3.0774	2.82278
665	0	0	0	1	1	0	2	3	77	0.6084	0.546	6.6456	10.9231
666	0	0	0	1	1	0	2	3	67	1.3115	0.5612	4.0809	3.11163
667	0	0	0	1	1	0	2	3	66	1.8675	0.5475	4.635	2.48193
668	1	0	0	1	1	0	2	3	70	2.0822	0.4408	3.0856	1.48189
669	1	0	0	1	1	0	2	3	71	1.431	0.6696	3.1482	2.2
670	0	0	0	1	1	0	2	3	67	1.8762	0.5133	3.3158	1.7673
671	0	0	0	1	1	0	2	3	70	0.7884	0.5346	3.9636	5.0274
672	0	0	0	1	1	0	2	3	48	1.764	0.3416	3.444	1.95238
673	0	0	0	1	1	0	2	3	53	1.4229	0.4386	3.06	2.15054
674	1	0	0	1	1	0	2	3	68	1.3083	0.5194	2.891	2.20974
675	0	0	0	1	1	0	2	3	74	0.876	1.092	10.032	11.4521
676	1	0	0	1	1	0	2	3	67	1.9966	0.5695	4.0133	2.01007
677	1	0	0	1	1	0	2	3	91	2.948	0.6248	4.9632	1.68358
678	1	0	0	1	1	0	2	3	67	1.0622	0.6157	2.7448	2.58407
679	1	0	0	1	1	0	2	3	67	1.9936	0.56	2.9848	1.49719
680	0	0	0	1	1	0	2	3	44	3.0067	0.7062	6.42	2.13523
681	0	0	0	1	1	0	2	3	64	2.106	0.4875	3.7245	1.76852
682	0	0	0	1	1	0	2	3	67	0.3036	0.4818	5.7486	18.9348
683	0	0	0	1	1	0	2	3	73	1.5015	0.4125	3.476	2.31502
684	1	0	0	1	1	0	2	3	65	0.92	0.5152	2.9624	3.22
685	0	0	0	1	1	0	2	3	64	1.3208	0.5356	3.1824	2.40945
686	0	0	0	1	1	0	2	3	66	1.4884	0.549	4.0077	2.69262
687	1	0	0	1	1	0	2	3	67	1.2684	0.3906	2.0412	1.60927
688	0	0	0	1	1	0	2	3	76	2.8946	0.8364	4.2968	1.48442
689	1	0	0	1	1	0	2	3	66	2.835	1.1445	6.3	2.22222
690	0	0	0	1	1	0	2	3	69	1.8172	0.6018	3.3217	1.82792
691	1	0	0	1	1	0	2	3	73	0.9145	0.3379	1.5314	1.67458
692	1	0	0	1	1	0	2	3	68	2.3184	0.621	3.5949	1.5506
693	0	0	0	1	1	0	2	3	68	1.266	0.282	4.452	3.51659
694	0	0	0	1	1	0	2	3	71	1.3478	0.3312	2.8014	2.0785
695	0	0	0	1	1	0	2	3	66	2.002	0.8008	5.9332	2.96364
696	1	0	0	1	1	0	2	3	69	1.8849	0.5063	3.5929	1.90615
697	1	0	0	1	1	0	2	3	68	2.2258	0.5394	3.3046	1.48468
698	1	0	0	1	1	0	2	3	69	1.5096	0.6528	4.4404	2.94144
699	0	0	0	1	1	0	2	3	68	1.7108	0.3796	2.6832	1.56839
700	0	0	0	1	1	0	2	3	68	0.9843	0.5967	3.2997	3.35233
701	0	0	0	1	1	0	2	3	68	2.68	0.5762	3.3969	1.2675
702	1	0	0	1	1	0	2	3	46	2.356	0.3572	4.6892	1.99032
703	1	0	0	1	1	0	2	3	73	1.4301	0.4599	4.2273	2.95595
704	1	0	0	1	1	0	2	3	71	1.374	0.57	3.996	2.9083
705	1	0	0	1	1	0	2	3	74	1.6	0.5376	3.9936	2.496
706	1	0	0	1	1	0	2	3	75	1.764	0.644	4.424	2.50794
707	1	0	0	1	1	0	2	3	67	1.8703	0.3776	3.5341	1.88959
708	1	0	0	1	1	0	2	3	56	1.604	0.36	1.952	1.21696
709	1	0	0	1	1	0	2	3	66	2.1385	0.585	3.5555	1.66261
710	1	0	0	1	1	0	2	3	64	1.8126	0.795	2.5599	1.41228
711	1	0	0	1	1	0	2	3	69	1.2505	0.3567	2.3247	1.85902
712	1	0	0	1	1	0	2	3	47	1.768	0.432	5.68	3.21267
713	1	0	0	1	1	0	2	3	78	0.8883	0.3948	3.337	3.75661
714	1	0	0	1	1	0	2	3	78	2.574	1.0098	5.6529	2.19615
715	1	0	0	1	1	0	2	3	64	2.457	0.72	5.688	2.31502
716	1	0	0	1	1	0	2	3	69	3.108	0.798	2.94	0.945946
717	1	0	0	1	1	0	2	3	67	2.1318	0.3825	2.4429	1.14593
718	1	0	0	1	1	0	2	3	67	1.519	0.5243	2.6166	1.72258
719	1	0	0	1	1	0	2	3	70	1.4399	0.7854	5.4054	3.75401
720	1	0	0	1	1	0	2	3	67	1.3632	0.4686	4.7428	3.47917
721	1	0	0	1	1	0	2	3	65	1.4652	0.2816	2.574	1.75676
722	1	0	0	1	1	0	2	3	66	1.8615	0.4964	4.7231	2.53725
723	1	0	0	1	1	0	2	3	71	2.1981	0.3009	2.3307	1.06032
724	1	0	0	1	1	0	2	3	68	1.6815	0.5871	3.306	1.9661
725	1	0	0	1	1	0	2	3	68	1.3176	0.4698	3.4236	2.59836
726	1	0	0	1	1	0	2	3	71	1.5433	0.4758	3.782	2.45059
727	1	0	0	1	1	0	2	3	71	1.8135	0.6417	6.4077	3.53333
728	1	0	0	1	1	0	2	3	71	2.4908	0.4056	2.2048	0.885177
729	1	0	0	1	1	0	2	3	65	1.9825	0.507	3.8675	1.95082
730	1	0	0	1	1	0	2	3	67	1.2444	0.4692	3.1977	2.56967
731	1	0	0	1	1	0	2	3	65	1.144	0.3696	2.7852	2.43462
732	1	0	0	1	1	0	2	3	68	1.8972	0.5644	4.284	2.25806
733	1	0	0	1	1	0	2	3	65	1.247	0.3973	0.9193	0.737209
734	1	0	0	1	1	0	2	3	81	1.199	0.8085	3.113	2.59633
735	1	0	0	1	1	0	2	3	57	2.4192	0.6468	4.8468	2.00347
736	1	0	0	1	1	0	2	3	76	1.0488	0.4218	4.1097	3.91848
737	1	0	0	1	1	0	2	3	74	1.278	0.5609	5.112	4
738	1	0	0	1	1	0	2	3	69	1.3275	0.3835	4.1477	3.12444
739	1	0	0	1	1	0	2	3	67	1.6306	0.4836	3.72	2.28137
740	1	0	0	1	1	0	2	3	71	1.4335	0.5612	4.0199	2.80426
741	1	0	0	1	1	0	2	3	65	0.7566	0.4095	2.6013	3.43814
742	1	0	0	1	1	0	2	3	51	1.4445	0.5355	2.4615	1.70405
743	1	0	0	1	1	0	2	3	76	2.9025	0.7725	3.75	1.29199
744	1	0	0	1	1	0	2	3	78	1.7514	0.7371	3.6288	2.07194
745	1	0	0	1	1	0	2	3	78	2.1014	0.6083	5.0402	2.3985
746	1	0	0	1	1	0	2	3	65	1.045	0.462	9.482	9.07368
747	1	0	0	1	1	0	2	3	78	3.4662	1.2084	4.929	1.42202
748	1	0	0	1	1	0	2	3	69	0.9744	0.3822	2.772	2.84483
749	1	0	0	1	1	0	2	3	78	1.8954	0.5184	2.8458	1.50142
750	1	0	0	1	1	0	2	3	68	1.924	0.585	3.835	1.99324
751	1	0	0	1	1	0	2	3	74	1.7018	0.5293	4.2009	2.4685
752	1	0	0	1	1	0	2	3	66	1.128	0.4752	2.928	2.59574
753	1	0	0	1	1	0	2	3	69	1.1236	0.4134	3.6517	3.25
754	1	0	0	1	1	0	2	3	65	1.4282	0.5069	1.4837	1.03886
755	1	0	0	1	1	0	2	3	65	1.9278	0.4968	2.8728	1.4902
756	1	0	0	1	1	0	2	3	74	0.8372	0.5148	3.6972	4.41615
757	1	0	0	1	1	0	2	3	70	1.9812	0.6084	5.1558	2.60236
758	1	0	0	1	1	0	2	3	71	2.1805	0.3234	2.2246	1.02022
759	1	0	0	1	1	0	2	3	70	1.6756	0.4897	3.6108	2.15493
760	1	0	0	1	1	0	2	3	75	0.666	0.522	2.7045	4.06081
761	1	0	0	1	1	0	2	3	53	2.2064	0.5488	2.7608	1.25127
762	1	0	0	1	1	0	1	3	56	2.0448	0.3072	2.3904	1.16901
763	1	0	0	1	1	0	2	3	47	2.2046	0.4453	4.4822	2.03311
764	1	0	0	1	1	0	2	3	69	1.4652	0.44	2.4112	1.64565
765	1	0	0	1	1	0	2	3	69	2.67	0.9078	4.9662	1.86
766	1	0	0	1	1	0	2	3	72	1.7004	0.4992	2.73	1.6055
767	1	0	0	1	1	0	2	3	67	1.26	0.5488	3.6008	2.85778
768	1	0	0	1	1	0	2	3	71	0.2867	0.5358	3.8493	13.4262
769	1	0	0	1	1	0	2	3	67	2.3532	0.5624	4.2402	1.80189
770	1	0	0	1	1	0	2	3	67	1.74	0.5481	5.7246	3.29
771	1	0	0	1	1	0	2	3	67	1.408	0.5192	1.9624	1.39375
772	1	0	1	0	1	0	2	3	76	1.3197	0.4611	3.2754	2.48193
773	0	0	1	0	1	0	2	3	67	1.1648	0.598	3.2396	2.78125
774	0	0	1	0	1	0	2	3	69	2.8925	0.6764	5.0552	1.74769
775	0	0	1	0	1	0	2	3	66	1.5576	0.7906	2.9618	1.90152
776	0	0	1	0	1	0	2	3	64	2.2448	0.552	6.1732	2.75
777	0	0	1	0	1	0	2	3	65	0.722	0.6688	6.2092	8.6
778	0	0	1	0	1	0	2	3	62	1.4193	0.5016	3.5169	2.47791
779	0	0	1	0	1	0	2	3	68	1.3202	0.3608	2.3288	1.76398
780	0	0	1	0	1	0	2	3	64	0.7052	0.4816	3.0702	4.35366
781	0	0	1	0	1	0	2	3	67	1.8172	0.4071	3.3276	1.83117
782	0	0	1	0	1	0	2	3	69	2.1148	0.578	3.7876	1.791
783	1	0	1	0	1	0	2	3	59	2.154	0.45	3.306	1.53482
784	0	0	1	0	1	0	2	3	64	2.124	0.4968	4.3344	2.04068
785	0	0	1	0	1	0	2	3	48	2.765	0.385	3.549	1.28354
786	1	0	1	0	1	0	2	3	76	2.0022	0.4757	4.4304	2.21277
787	0	0	1	0	1	0	2	3	71	1.5029	0.665	11.1188	7.39823
788	0	0	1	0	1	0	2	3	67	1.69	0.3016	2.964	1.75385
789	0	0	1	0	1	0	2	3	66	1.716	0.65	3.5945	2.0947
790	0	0	1	0	1	0	2	3	69	2.1141	0.8874	5.4027	2.55556
791	0	0	1	0	1	0	2	3	64	1.474	0.77	8.525	5.78358
792	0	0	1	0	1	0	2	3	63	1.8446	0.4186	2.2356	1.21197
793	0	0	1	0	1	0	2	3	43	2.6934	0.3551	3.3902	1.25871
794	1	0	1	0	1	0	2	3	67	1.6416	0.3705	3.3915	2.06597
795	0	0	1	0	1	0	2	3	66	1.54	0.5335	3.069	1.99286
796	0	0	1	0	1	0	2	3	72	2.4948	0.7992	7.2468	2.90476
797	0	0	1	0	1	0	2	3	70	2.378	0.5494	4.961	2.08621
798	0	0	1	0	1	0	2	3	67	0.6968	0.8576	4.9647	7.125
799	1	0	1	0	1	0	2	3	77	1.2672	0.5824	4.3008	3.39394
800	0	0	1	0	1	0	2	3	64	2.7789	0.472	2.5842	0.929936
801	0	0	1	0	1	0	2	3	66	2.054	0.5135	3.523	1.71519
802	0	0	1	0	1	0	2	3	70	1.8425	0.6633	3.9463	2.14182
803	0	0	1	0	1	0	2	3	72	1.5812	0.7772	11.0282	6.97458
804	0	0	1	0	1	0	2	3	54	2.0007	0.5022	5.2083	2.60324
805	0	0	1	0	1	0	2	3	68	1.2711	0.513	3.6651	2.88341
806	0	0	1	0	1	0	2	3	70	2.1648	0.6336	5.8168	2.68699
807	1	0	1	0	1	0	2	3	59	1.6576	0.2183	1.7575	1.06027
808	1	0	1	0	1	0	2	3	73	1.722	0.7134	5.5842	3.24286
809	0	0	0	0	1	0	2	3	64	1.2654	0.7104	5.328	4.21053
810	1	0	0	0	1	0	2	3	63	1.1137	0.2701	2.2755	2.04319
811	0	0	0	0	1	0	2	3	42	2.3943	0.5313	3.9123	1.63401
812	0	0	0	0	1	0	1	3	48	1.8785	0.325	4.264	2.2699
813	0	0	0	0	1	0	2	3	47	1.9312	0.5325	4.6079	2.38603
814	1	0	0	0	1	0	2	3	69	1.686	0.33	3.738	2.21708
815	0	0	0	0	1	0	2	3	63	1.7682	0.5544	1.7892	1.01188
816	0	0	0	0	1	0	2	3	67	0.912	0.48	2.436	2.67105
817	0	0	0	0	1	0	2	3	66	2.495	0.41	2.005	0.803607
818	0	0	0	0	1	0	2	3	48	2.0859	0.3162	2.5398	1.2176
819	1	0	0	0	1	0	2	3	47	2.2043	0.5762	3.551	1.61094
820	1	0	0	0	1	0	2	3	69	0.5256	0.3276	2.5164	4.78767
821	0	0	0	0	1	0	2	3	68	1.0458	0.5103	4.7313	4.5241
822	0	0	0	0	1	0	2	3	76	2.3104	0.3712	3.6864	1.59557
823	1	0	0	0	1	0	2	3	64	1.5308	0.4558	2.2446	1.46629
824	0	0	0	0	1	0	1	3	64	0.8694	0.5382	3.1234	3.59259
825	0	0	0	0	1	0	1	3	65	1.7856	0.4608	4.8096	2.69355
826	0	0	0	0	1	0	2	3	69	2.2904	0.8176	2.4808	1.08313
827	0	0	0	0	1	0	2	3	72	1.8	1.28	4.432	2.46222
828	0	0	0	0	1	0	2	3	71	0.9476	0.2116	3.4408	3.63107
829	1	0	0	0	1	0	2	3	61	1.3144	0.4134	3.5086	2.66935
830	0	0	0	0	1	0	1	3	70	2.6625	0.5025	4.215	1.5831
831	0	0	0	0	1	0	2	3	46	1.764	0.4928	3.192	1.80952
832	1	0	0	0	1	0	2	3	33	1.9074	0.5346	3.8676	2.02768
833	0	0	0	0	1	0	2	3	54	2.0592	0.4818	3.9072	1.89744
834	1	0	0	0	1	0	2	3	63	0.651	0.651	5.691	8.74194
835	0	0	0	0	1	0	2	3	42	1.815	0.4895	2.948	1.62424
836	0	0	0	0	1	0	2	3	50	1.458	1.512	14.958	10.2593
837	0	0	0	0	1	0	2	3	64	0.369	0.615	3.0299	8.21111
838	1	0	0	0	1	0	2	3	63	1.1622	0.468	2.2074	1.89933
839	1	0	0	0	1	0	2	3	70	0.9222	0.3219	7.4559	8.08491
840	0	0	0	0	1	0	1	3	80	1.8504	0.5328	1.1196	0.605058
841	0	0	0	0	1	0	2	3	66	1.1448	0.3564	9.288	8.11321
842	0	0	0	0	1	0	2	3	81	0.8019	0.198	2.2902	2.85597
843	0	0	0	0	1	0	2	3	70	1.071	0.549	7.38	6.89076
844	0	0	0	0	1	0	2	3	67	1.8288	0.456	2.3088	1.26247
845	1	0	0	0	1	0	2	3	65	0.9282	0.3528	2.7174	2.9276
846	0	0	0	0	1	0	2	3	66	1.878	0.57	3.372	1.79553
847	1	0	0	0	1	0	2	3	66	1.813	0.7474	4.5732	2.52245
848	0	0	0	0	1	0	2	3	56	1.7514	0.9513	3.4335	1.96043
849	0	0	0	0	1	0	1	3	73	2.198	0.525	3.906	1.77707
850	0	0	0	0	1	0	2	3	65	1.9376	0.3976	3.1976	1.65029
851	0	0	0	0	1	0	2	3	68	1.6524	0.5913	5.589	3.38235
852	1	0	0	0	1	0	2	3	81	1.5128	0.6039	3.7332	2.46774
853	0	0	0	0	1	0	2	3	63	1.44	0.48	3.984	2.76667
854	1	0	0	0	1	0	2	3	70	1.2328	0.4646	2.7692	2.24627
855	1	0	0	0	1	0	2	3	67	2.868	0.738	2.274	0.792887
856	0	0	0	0	1	0	2	3	67	2.0827	0.4484	3.2037	1.53824
857	0	0	0	0	1	0	2	3	55	1.6184	0.4648	3.4664	2.14187
858	0	0	0	0	1	0	2	3	65	2.0519	0.5112	4.4091	2.14879
859	0	0	0	0	1	0	2	3	73	1.2308	0.2686	1.8224	1.48066
860	0	0	0	0	1	0	2	3	67	1.8585	0.6426	3.5154	1.89153
861	0	0	0	0	1	0	2	3	72	1.8998	0.5605	3.304	1.73913
862	0	0	0	0	1	0	2	3	65	1.3328	0.3864	3.6008	2.70168
863	0	0	0	0	1	0	2	3	64	0.805	0.57	3.625	4.50311
864	0	0	0	0	1	0	2	3	66	1.62	0.972	5.3541	3.305
865	0	0	0	0	1	0	2	3	52	0.741	0.27	1.929	2.60324
866	0	0	0	0	1	0	2	3	79	0.8911	0.6097	5.0116	5.62406
867	0	0	0	0	1	0	2	3	85	2.2258	0.496	3.3604	1.50975
868	1	0	0	0	1	0	2	3	51	1.0836	0.2322	2.9541	2.72619
869	0	0	0	0	1	0	2	3	62	1.758	0.462	3.54	2.01365
870	0	0	0	0	1	0	2	3	46	1.0692	0.198	2.2716	2.12458
871	0	0	0	0	1	0	2	3	64	1.5778	0.3185	2.9057	1.84161
872	0	0	0	0	1	0	2	3	73	1.1537	0.3753	12.3571	10.7108
873	0	0	0	0	1	0	2	3	66	1.2788	0.7912	7.0748	5.53237
874	1	0	0	0	1	0	2	3	64	2.1964	0.578	3.8692	1.76161
875	0	0	0	0	1	0	1	3	48	2.278	0.5025	3.7922	1.66471
876	0	0	0	0	1	0	2	3	66	2.5058	0.7236	3.3098	1.32086
877	0	0	0	0	1	0	2	3	47	1.3888	0.5376	4.384	3.15668
878	0	0	0	0	1	0	2	3	54	0.9765	0.3348	1.7484	1.79048
879	0	0	0	0	1	0	2	3	63	1.3838	0.4181	1.7501	1.26471
880	1	0	0	0	1	0	2	3	55	1.204	0.4644	2.4983	2.075
881	0	0	0	0	1	0	2	3	63	1.7512	0.4532	2.0636	1.17839
882	0	0	0	0	1	0	2	3	69	2.2656	0.5888	3.4176	1.50847
883	0	0	0	0	1	0	2	3	69	1.705	0.4125	3.0085	1.76452
884	0	0	0	0	1	0	2	3	48	2.5688	0.5472	4.2256	1.64497
885	1	0	0	0	1	0	2	3	65	2.2311	0.5963	3.5577	1.59459
886	1	0	0	0	1	0	2	3	68	2.75	0.78	6.08	2.21091
887	0	0	0	0	1	0	2	3	70	2.0916	0.6972	5.2705	2.51984
888	0	0	0	0	1	0	2	3	54	1.9928	0.371	2.8143	1.41223
889	0	0	0	0	1	0	2	3	67	0.6144	0.4736	5.248	8.54167
890	0	0	0	0	1	0	2	3	43	1.56	0.6384	2.3856	1.52923
891	1	0	0	0	1	0	2	3	72	1.7963	0.7455	4.4233	2.46245
892	1	0	0	0	1	0	2	3	70	2.2494	0.5727	3.8571	1.71472
893	0	0	0	0	1	0	2	3	50	0.2303	0.1372	4.5325	19.6809
894	0	0	0	0	1	0	2	3	63	3.3375	0.8277	4.5835	1.37333
895	0	0	0	0	1	0	2	3	63	1.3736	0.6256	4.59	3.34158
896	1	0	0	0	1	0	2	3	69	1.935	0.6525	4.7775	2.46899
897	0	0	0	0	1	0	2	3	68	2.101	0.5665	2.6455	1.25916
898	0	0	0	0	1	0	2	3	82	0.4968	0.506	3.4408	6.92593
899	0	0	0	0	1	0	2	3	62	1.4416	1.3464	10.6352	7.37736
900	0	0	0	0	1	0	1	3	59	1.9635	0.4785	2.9205	1.48739
901	0	0	0	0	1	0	2	3	66	1.6243	0.4366	1.4615	0.899772
902	0	0	0	0	1	0	2	3	53	1.794	0.299	4.264	2.37681
903	1	0	0	0	1	0	2	3	74	1.4756	0.3906	4.123	2.79412
904	0	0	0	0	1	0	2	3	66	2.1375	0.6225	4.5975	2.15088
905	1	0	0	0	1	0	2	3	64	0.817	0.3612	3.0616	3.74737
906	0	0	0	0	1	0	2	3	62	2.0951	0.6132	4.1391	1.97561
907	0	0	0	0	1	0	1	3	56	1.0944	0.4332	4.1496	3.79167
908	0	0	0	0	1	0	2	3	70	0.414	0.4738	3.6708	8.86667
909	0	0	0	0	1	0	2	3	32	2.6611	0.7031	5.4201	2.03679
910	0	0	0	0	1	0	2	3	66	1.8746	0.8099	6.1152	3.26214
911	1	0	0	0	1	0	2	3	68	1.782	0.3825	2.277	1.27778
912	0	0	0	0	1	0	2	3	43	2.2632	0.5313	3.9537	1.74695
913	0	0	0	0	1	0	2	3	51	2.6248	0.3604	3.6176	1.37824
914	1	0	0	0	1	0	2	3	62	1.4934	0.3591	3.6423	2.43893
915	1	0	0	0	1	0	2	3	66	1.8459	0.3087	4.0698	2.20478
916	0	0	0	0	1	0	2	3	67	1.5219	0.4275	3.5739	2.34831
917	0	0	0	0	1	0	2	3	66	2.1896	0.3772	1.955	0.892857
918	1	0	0	0	1	0	2	3	67	2.7768	0.6162	4.2588	1.53371
919	0	0	0	0	1	0	2	3	67	1.6632	0.5742	4.257	2.55952
920	0	0	0	0	1	0	1	3	64	1.0998	0.4524	2.3049	2.09574
921	1	0	0	0	1	0	2	3	54	1.0208	0.493	3.2596	3.19318
922	0	0	0	0	1	0	2	3	52	1.313	0.3575	4.732	3.60396
923	0	0	0	0	1	0	2	3	40	1.7226	0.5162	3.2538	1.88889
924	1	0	0	0	1	0	2	3	66	1.8966	0.5046	3.0044	1.5841
925	1	0	0	0	1	0	2	3	66	1.2312	0.4968	9.0396	7.34211
926	0	0	0	0	1	0	1	3	65	1.855	0.28	2.765	1.49057
927	0	0	0	0	1	0	2	3	45	1.5183	0.4599	4.2399	2.79253
928	0	0	0	0	1	0	2	3	66	1.8669	0.3332	2.5823	1.3832
929	0	0	0	0	1	0	2	3	66	0.7828	0.3116	2.5878	3.30583
930	0	0	0	0	1	0	2	3	63	2.233	0.595	3.738	1.67398
931	1	0	0	0	1	0	2	3	64	0.7616	0.3264	2.032	2.66807
932	0	0	0	0	1	0	2	3	53	1.9093	0.4392	3.5807	1.8754
933	1	0	0	0	1	0	2	3	48	2.1167	0.5124	3.233	1.52738
934	1	0	0	0	1	0	2	3	73	1.6554	0.8188	6.319	3.8172
935	0	0	0	0	1	0	2	3	64	1.675	0.345	2.88	1.7194
936	0	0	0	0	1	0	2	3	50	1.9737	0.4437	2.601	1.31783
937	0	0	0	0	1	0	2	3	58	1.1895	0.2808	2.2464	1.88852
938	0	0	0	0	1	0	2	3	61	0.924	0.3498	5.313	5.75
939	1	0	0	0	1	0	2	3	42	2.0515	0.308	2.717	1.3244
940	0	0	0	0	1	0	2	3	51	1.8705	0.4176	6.2379	3.33488
941	1	0	0	0	1	0	2	3	47	2.445	0.6	3.9525	1.61656
942	0	0	0	0	1	0	2	3	66	0.8453	0.3103	9.5337	11.2785
943	0	0	0	0	1	0	2	3	65	1.414	0.4242	8.2214	5.81429
944	0	0	0	0	1	0	2	3	65	1.668	0.292	1.928	1.15588
945	0	0	0	0	1	0	2	3	40	2.3296	0.4992	3.4112	1.46429
946	0	0	0	0	1	0	2	3	50	1.0695	0.5106	4.9473	4.62581
947	1	0	0	0	1	0	2	3	53	1.9688	0.4094	2.1528	1.09346
948	1	0	0	0	1	0	2	3	43	3.3197	0.6141	4.6547	1.40214
949	0	0	0	0	1	0	2	3	53	1.4049	0.3024	4.5108	3.21076
950	0	0	0	0	1	0	2	3	51	1.2985	0.3657	3.498	2.69388
951	1	0	0	0	1	0	2	3	51	1.695	0.58	2.575	1.51917
952	0	0	0	0	1	0	2	3	80	1.5925	0.4095	4.2575	2.67347
953	1	0	0	0	1	0	2	3	49	2.828	0.539	3.136	1.10891
954	0	0	0	0	1	0	2	3	64	2.2736	0.4557	1.9306	0.849138
955	0	0	0	0	1	0	2	3	42	1.4582	0.5658	2.4656	1.69085
956	0	0	0	0	1	0	2	3	43	1.7464	0.4218	5.032	2.88136
957	0	0	0	0	1	0	2	3	33	1.8386	0.6438	3.2016	1.74132
958	0	0	0	0	1	0	2	3	50	1.9947	0.3904	3.4709	1.74006
959	1	0	0	0	1	0	2	3	63	1.7248	0.3724	2.695	1.5625
960	0	0	0	0	1	0	2	3	56	0.7425	0.2079	2.1912	2.95111
961	1	0	0	0	1	0	2	3	47	1.5496	0.3848	3.1564	2.03691
962	1	0	0	0	1	0	2	3	83	1.0764	0.7314	4.5195	4.19872
963	1	0	0	0	1	0	2	3	68	1.8375	0.3185	2.5921	1.41067
964	0	0	0	0	1	0	2	3	66	1.3677	0.3995	2.8717	2.09966
965	0	0	0	0	1	0	2	3	55	1.6059	0.477	3.0952	1.92739
966	1	0	0	0	1	0	2	3	77	1.362	0.504	4.02	2.95154
967	0	0	0	0	1	0	2	3	69	1.1904	0.3888	3.1824	2.67339
968	0	0	0	0	1	0	2	3	68	0.434	0.2828	2.0608	4.74839
969	1	0	0	0	1	0	2	3	45	1.3634	0.17	1.6966	1.24439
970	0	0	0	0	1	0	2	3	75	0.8704	0.3094	2.1386	2.45703
971	0	0	0	0	1	0	2	3	60	1.5582	0.2695	2.9939	1.92138
972	0	0	0	0	1	0	2	3	65	0.897	0.249	1.656	1.84615
973	1	0	0	0	1	0	2	3	53	2.2515	0.4819	5.0481	2.24211
974	0	0	0	0	1	0	2	3	46	2.176	0.7395	5.3805	2.47266
975	0	0	0	0	1	0	2	3	48	1.235	0.228	2.2192	1.79692
976	1	0	0	0	1	0	2	3	66	1.4958	0.513	2.916	1.94946
977	0	0	0	0	1	0	2	3	73	1.044	0.2475	2.979	2.85345
978	0	0	0	0	1	0	2	3	73	1.4965	0.4745	5.1538	3.4439
979	0	0	0	0	1	0	2	3	64	1.2495	0.595	6.545	5.2381
980	0	0	0	0	1	0	2	3	40	1.488	0.5208	4.0734	2.7375
981	1	0	0	0	1	0	2	3	49	1.6112	0.3816	3.0846	1.91447
982	1	0	0	0	1	0	2	3	63	1.425	0.37	3.175	2.22807
983	1	0	0	0	1	0	2	3	51	2.2196	0.3968	3.4224	1.5419
984	0	0	0	0	1	0	2	3	58	2.8575	0.525	3.9075	1.36745
985	1	0	0	0	1	0	2	3	63	0.6669	0.2565	16.1595	24.2308
986	0	0	0	0	1	0	2	3	48	1.8306	0.2808	3.2076	1.75221
987	0	0	0	0	1	0	2	3	70	2.3822	0.645	5.2632	2.20939
988	0	0	0	0	1	0	2	3	63	2.2176	0.4872	2.7832	1.25505
989	1	0	0	0	1	0	2	3	65	2.052	0.4389	3.0894	1.50556
990	0	0	0	0	1	0	2	3	66	0.3626	0.2401	4.2973	11.8514
991	1	0	0	0	1	0	2	3	50	2.4462	0.5994	4.7547	1.94371
992	1	0	0	0	1	0	2	3	67	1.7616	0.408	2.5296	1.43597
993	0	0	0	0	1	0	2	3	46	1.2544	0.448	3.7576	2.99554
994	0	0	0	0	1	0	2	3	65	0.5481	0.9396	7.1862	13.1111
995	0	0	0	0	1	0	2	3	33	2.7936	0.54	3.6936	1.32216
996	1	0	0	0	1	0	2	3	73	1.183	0.49	5.32	4.49704
997	0	0	0	0	1	0	2	3	81	1.3968	1.067	7.0228	5.02778
998	1	0	0	0	1	0	2	3	63	1.508	0.376	2.024	1.34218
999	0	0	0	0	1	0	2	3	62	0.4982	0.53	9.5718	19.2128
1000	0	0	0	0	1	0	2	3	70	0.8316	0.336	2.8308	3.40404
1001	0	0	0	0	1	0	2	3	72	1.586	0.7605	3.8545	2.43033
1002	0	0	0	0	1	0	2	3	67	1.456	0.3808	3.5224	2.41923
1003	0	0	0	0	1	0	2	3	66	1.7646	0.3876	2.8968	1.64162
1004	1	0	0	0	1	0	2	3	52	2.3688	0.4032	3.3957	1.43351
1005	1	0	0	0	1	0	2	3	72	1.1938	1.5604	6.5706	5.50394
1006	0	0	0	0	1	0	2	3	56	0.8188	0.598	3.1142	3.80337
1007	0	0	0	0	1	0	2	3	64	1.5476	0.7957	4.7158	3.04717
1008	0	0	0	0	1	0	2	3	63	2.0732	0.7665	4.3508	2.09859
1009	1	0	0	0	1	0	1	3	64	1.26	0.4176	1.8108	1.43714
1010	0	0	0	0	1	0	2	3	67	2.254	0.5537	2.0335	0.902174
1011	0	0	0	0	1	0	2	3	69	1.652	0.602	4.641	2.80932
1012	0	0	0	0	1	0	2	3	66	0.8835	0.3325	8.2555	9.34409
1013	0	0	0	0	1	0	2	3	40	1.428	0.576	3.858	2.70168
1014	0	0	0	0	1	0	2	3	49	2.79	0.525	3.9975	1.4328
1015	1	0	0	0	1	0	2	3	48	1.25	0.29	3.42	2.736
1016	0	0	0	0	1	0	2	3	68	1.4573	0.531	3.6639	2.51417
1017	1	0	0	0	1	0	2	3	57	1.44	0.615	2.815	1.95486
1018	1	0	0	0	1	0	2	3	65	1.0887	0.4788	4.0413	3.71204
1019	1	0	0	0	1	0	2	3	64	1.8772	0.532	5.0464	2.68826
1020	0	0	0	0	1	0	2	3	65	1.2348	0.7875	4.1643	3.37245
1021	0	0	0	0	1	0	1	3	70	2.3484	0.3078	8.7324	3.71845
1022	1	0	0	0	1	0	2	3	64	0.3596	0.1508	2.2707	6.31452
1023	0	0	0	0	1	0	2	3	43	1.2985	0.5353	3.286	2.53061
1024	0	0	0	0	1	0	2	3	63	1.3603	0.5307	4.148	3.04933
1025	1	0	0	0	1	0	2	3	66	0.9164	0.5609	6.3121	6.88793
1026	0	0	0	0	1	0	2	3	64	1.104	0.332	2.392	2.16667
1027	0	0	0	0	1	0	2	3	69	1.1596	0.4316	3.406	2.93722
1028	1	0	0	0	1	0	2	3	37	1.4322	0.4092	4.3214	3.01732
1029	0	0	0	0	1	0	2	3	72	0.918	0.3375	3.0555	3.32843
1030	1	0	0	0	1	0	2	3	46	1.1931	0.3403	2.5174	2.10997
1031	0	0	0	0	1	0	2	3	65	1.7625	0.3713	2.4252	1.376
1032	0	0	0	0	1	0	2	3	64	2.184	0.5488	2.66	1.21795
1033	1	0	0	0	1	0	2	3	70	3.15	0.621	4.986	1.58286
1034	0	0	0	0	1	0	1	3	79	2.1375	0.4617	2.8614	1.33867
1035	0	0	0	0	1	0	2	3	66	1.6632	0.3816	4.968	2.98701
1036	0	0	0	0	1	0	2	3	51	1.751	0.7004	7.6014	4.34118
1037	0	0	0	0	1	0	2	3	45	1.4405	0.4214	2.3693	1.64478
1038	1	0	0	0	1	0	2	3	65	1.365	0.3075	5.7675	4.22527
1039	0	0	0	0	1	0	2	3	40	1.626	0.504	3.642	2.23985
1040	0	0	0	0	1	0	2	3	66	1.0062	0.2392	1.274	1.26615
1041	1	0	0	0	1	0	2	3	65	2.38	0.567	3.717	1.56176
1042	0	0	0	0	1	0	2	3	54	1.938	0.4218	3.2262	1.66471
1043	0	0	0	0	1	0	2	3	71	1.0512	0.576	2.9472	2.80365
1044	0	0	0	0	1	0	2	3	42	1.32	0.2816	2.618	1.98333
1045	0	0	0	0	1	0	2	3	47	2.1978	0.4144	4.625	2.10438
1046	0	0	0	0	1	0	2	3	73	1.344	0.3216	2.9232	2.175
1047	0	0	0	0	1	0	2	3	63	1.7064	0.6336	4.7304	2.77215
1048	0	0	0	0	1	0	2	3	63	1.06	0.5247	3.6146	3.41
1049	1	0	0	0	1	0	2	3	70	0.742	0.3955	2.2435	3.02358
1050	0	0	0	0	1	0	1	3	65	2.134	0.4895	2.816	1.31959
1051	0	0	0	0	1	0	2	3	67	1.4444	0.3634	2.6818	1.85669
1052	0	0	0	0	1	0	2	3	65	1.9024	0.3828	3.4568	1.81707
1053	0	0	0	0	1	0	2	3	46	1.0488	0.2698	2.4206	2.30797
1054	1	0	0	0	1	0	2	3	48	1.5648	0.408	2.6784	1.71166
1055	1	0	0	0	1	0	2	3	71	2.412	0.756	3.8016	1.57612
1056	1	0	0	0	1	0	2	3	47	2.168	0.728	4.64	2.14022
1057	0	0	0	0	1	0	2	3	68	2.002	0.6237	4.7663	2.38077
1058	0	0	0	0	1	0	1	3	56	0.7852	0.1898	1.5756	2.00662
1059	1	0	0	0	1	0	2	3	70	0.8918	0.4914	7.7077	8.64286
1060	0	0	0	0	1	0	2	3	69	1.3717	0.344	2.5542	1.86207
1061	0	0	0	0	1	0	2	3	66	2.0988	0.7623	6.8904	3.28302
1062	1	0	0	0	1	0	2	3	69	0.9996	0.4998	3.1213	3.12255
1063	1	0	0	0	1	0	2	3	64	1.1914	0.299	2.9348	2.46332
1064	0	0	0	0	1	0	2	3	44	2.5632	0.5328	3.9528	1.54213
1065	0	0	0	0	1	0	2	3	52	2.7456	0.3978	4.4694	1.62784
1066	1	0	0	0	1	0	2	3	66	2.106	0.6175	3.588	1.7037
1067	0	0	0	0	1	0	2	3	66	0.594	0.0486	4.7466	7.99091
1068	1	0	0	0	1	0	2	3	66	1.8528	0.3792	2.1024	1.13472
1069	1	0	0	0	1	0	2	3	67	2.5014	0.5214	3.4518	1.37995
1070	0	0	0	0	1	0	2	3	67	0.4669	0.1886	1.6445	3.52217
1071	0	0	0	0	1	0	2	3	50	1.495	0.391	2.5162	1.68308
1072	1	0	0	0	1	0	2	3	54	1.7434	0.391	2.3966	1.37467
1073	1	0	0	0	1	0	2	3	51	2.6585	0.3185	3.2825	1.23472
1074	0	0	0	0	1	0	2	3	43	3.9292	0.658	4.418	1.1244
1075	1	0	0	0	1	0	2	3	49	2.3168	0.5248	3.1808	1.37293
1076	0	0	0	0	1	0	2	3	68	0.8256	0.2624	2.0512	2.4845
1077	1	0	0	0	1	0	2	3	76	1.216	0.448	4.6336	3.81053
1078	0	0	0	0	1	0	1	3	48	1.6324	0.4187	3.2171	1.97078
1079	0	0	0	0	1	0	2	3	64	1.3488	0.4416	2.8704	2.12811
1080	1	0	0	0	1	0	2	3	80	1.3984	0.8892	5.2288	3.73913
1081	1	0	0	0	1	0	2	3	51	2.1899	0.7991	2.9402	1.34262
1082	1	0	0	0	1	0	2	3	49	1.431	0.657	2.142	1.49686
1083	1	0	0	0	1	0	2	3	65	3.855	0.6225	2.655	0.688716
1084	1	0	0	0	1	0	2	3	49	1.69	0.435	2.645	1.56509
1085	1	0	0	0	1	0	2	3	65	1.512	0.459	2.421	1.60119
1086	0	0	0	0	1	0	2	3	64	2.1448	0.5656	2.5312	1.18016
1087	0	0	0	0	1	0	2	3	63	1.7556	0.3382	1.6568	0.943723
1088	0	0	0	0	1	0	2	3	40	1.82	0.4088	3.2144	1.76615
1089	0	0	0	0	1	0	2	3	36	1.6128	0.4824	4.9032	3.04018
1090	0	0	0	0	1	0	2	3	74	1.3167	0.3843	4.3974	3.33971
1091	0	0	0	0	1	0	2	3	73	0.6721	0.4418	3.337	4.96503
1092	0	0	0	0	1	0	2	3	60	1.9688	0.4324	2.0792	1.05607
1093	0	0	0	0	1	0	2	3	65	0.6588	0.4806	4.0392	6.13115
1094	0	0	0	0	1	0	2	3	51	1.8323	0.4599	4.6501	2.53785
1095	0	0	0	0	1	0	2	3	48	1.4433	0.4488	3.0804	2.13428
1096	0	0	0	0	1	0	2	3	65	1.5045	0.4641	3.0702	2.04068
1097	0	0	0	0	1	0	2	3	65	0.327	0.6431	9.8754	30.2
1098	1	0	0	0	1	0	2	3	66	1.806	0.742	4.263	2.36047
1099	0	0	0	0	1	0	1	3	73	2.5948	0.6136	1.7992	0.693387
1100	0	0	0	0	1	0	2	3	64	0.7777	0.4545	8.8577	11.3896
1101	0	0	0	0	1	0	2	3	54	2.988	0.6192	3.492	1.16867
1102	0	0	0	0	1	0	2	3	62	2.0116	0.6956	6.3356	3.14953
1103	0	0	0	0	1	0	2	3	70	2.2968	0.6264	4.0464	1.76176
1104	0	0	0	0	1	0	2	3	67	0.9717	0.5371	2.4108	2.48101
1105	0	0	0	0	1	0	2	3	66	0.7068	0.6076	4.8856	6.91228
1106	1	0	0	0	1	0	2	3	64	1.3156	0.46	2.783	2.11538
1107	0	0	0	0	1	0	2	3	33	1.0094	0.4361	2.9302	2.90291
1108	0	0	0	0	1	0	2	3	74	0.0932	0.6757	22.5078	241.5
1109	0	0	0	0	1	0	2	3	65	1.4101	0.4956	3.7229	2.64017
1110	0	0	0	0	1	0	2	3	71	0.5587	0.4699	2.6714	4.78146
1111	1	0	0	0	1	0	2	3	73	1.5444	0.5538	1.7784	1.15152
1112	0	0	0	0	1	0	2	3	66	0.5502	0.0882	3.5616	6.47328
1113	1	0	0	0	1	0	2	3	69	2.0202	1.2654	7.6701	3.7967
1114	0	0	0	0	1	0	2	3	68	1.8468	1.1248	4.56	2.46914
1115	0	0	0	0	1	0	2	3	63	1.5582	0.3922	8.6496	5.55102
1116	0	0	0	0	1	0	2	3	62	1.586	0.5612	3.8125	2.40385
1117	0	0	0	0	1	0	2	3	66	0.8427	0.5194	3.8266	4.54088
1118	1	0	0	0	1	0	2	3	62	1.133	1.6686	7.3233	6.46364
1119	0	0	0	0	1	0	2	3	66	1.5895	0.374	3.454	2.17301
1120	0	0	0	0	1	0	2	3	66	0.7824	0.2784	1.2408	1.58589
1121	1	0	0	0	1	0	2	3	66	2.2264	0.4968	1.7158	0.770661
1122	0	0	0	0	1	0	2	3	56	1.3328	0.4165	3.0233	2.26838
1123	0	0	0	0	1	0	1	3	47	1.9924	0.3876	4.4064	2.2116
1124	1	0	0	0	1	0	2	3	64	1.565	0.8	2.605	1.66454
1125	0	0	0	0	1	0	2	3	71	0.4514	0.4697	5.1667	11.4459
1126	0	0	0	0	1	0	2	3	63	1.0944	0.5662	2.09	1.90972
1127	0	0	0	0	1	0	1	3	65	1.127	0.6272	3.136	2.78261
1128	0	0	0	0	1	0	2	3	70	0.925	0.6882	5.4982	5.944
1129	0	0	0	0	1	0	2	3	84	1.1481	1.161	10.5522	9.19101
1130	0	0	0	0	1	0	2	3	66	2.5536	0.7676	3.9976	1.56548
1131	1	0	0	0	1	0	2	3	66	1.6848	0.3312	5.1192	3.03846
1132	0	0	0	0	1	0	1	3	48	1.8354	0.6042	3.2091	1.74845
1133	0	0	0	0	1	0	2	3	71	1.3122	0.5076	3.5262	2.68724
1134	0	0	0	0	1	0	2	3	80	1.1136	1.0464	7.3344	6.58621
1135	0	0	0	0	1	0	2	3	60	1.8172	0.3658	3.6521	2.00974
1136	1	0	0	0	1	0	2	3	49	2.2736	0.3808	2.7216	1.19704
1137	0	0	0	0	1	0	2	3	41	1.8358	0.4489	4.3014	2.34307
1138	0	0	0	0	1	0	2	3	55	1.4074	0.4712	3.9122	2.77974
1139	0	0	0	0	1	0	2	3	67	0.4525	0.1925	1.845	4.07735
1140	1	0	0	0	1	0	2	3	65	2.0088	0.465	3.4782	1.73148
1141	0	0	0	0	1	0	2	3	46	1.134	0.528	4.308	3.79894
1142	0	0	0	0	1	0	2	3	77	0.2788	0.574	7.1504	25.6471
1143	1	0	0	0	1	0	2	3	47	1.4214	0.4324	2.576	1.8123
1144	1	0	0	0	1	0	2	3	44	2.2044	0.5214	3.6762	1.66766
1145	1	0	0	0	1	0	2	3	53	1.7748	0.6664	4.1956	2.36398
1146	1	0	0	0	1	0	2	3	47	2.5718	0.6699	3.9809	1.5479
1147	0	0	0	0	1	0	2	3	42	2.688	0.8568	4.6788	1.74063
1148	1	0	0	0	1	0	2	3	40	2.1	0.444	3.234	1.54
1149	1	0	0	0	1	0	2	3	61	1.2648	0.3774	3.2589	2.57661
1150	0	0	0	0	1	0	2	3	74	1.1438	0.2623	2.7262	2.38346
1151	0	0	0	0	1	0	2	3	36	2.1175	0.6083	4.7586	2.24727
1152	0	0	0	0	1	0	2	3	66	2.6106	0.4674	2.5479	0.975983
1153	1	0	0	0	1	0	2	3	65	1.1628	0.6324	4.7464	4.08187
1154	0	0	0	0	1	0	2	3	66	1.0043	0.1079	7.1795	7.14876
1155	0	0	0	0	1	0	2	3	66	0.8476	0.4108	3.8324	4.52147
1156	0	0	0	0	1	0	2	3	39	2.6048	0.6586	3.8628	1.48295
1157	1	0	0	0	1	0	2	3	40	1.8179	0.2597	3.1217	1.7172
1158	0	0	0	0	1	0	2	3	56	1.2528	0.5022	3.4938	2.78879
1159	0	0	0	0	1	0	2	3	55	0.6644	0.4664	3.0536	4.59603
1160	0	0	0	0	1	0	2	3	48	2.226	0.5292	5.5188	2.47925
1161	0	0	0	0	1	0	2	3	51	1.2804	0.8633	7.4593	5.82576
1162	0	0	0	0	1	0	1	3	72	1.1144	0.28	1.344	1.20603
1163	0	0	0	0	1	0	2	3	69	1.4433	0.4641	3.0906	2.14134
1164	1	0	0	0	1	0	2	3	61	1.7228	0.3481	3.481	2.02055
1165	0	0	0	0	1	0	2	3	56	2.4888	0.4012	3.74	1.50273
1166	0	0	0	0	1	0	1	3	51	2.5806	0.3933	3.795	1.47059
1167	1	0	0	0	1	0	2	3	66	2.1835	0.44	2.761	1.26448
1168	0	0	0	0	1	0	2	3	71	1.98	0.57	2.706	1.36667
1169	0	0	0	0	1	0	2	3	67	1.7877	0.5664	3.3276	1.86139
1170	0	0	0	0	1	0	2	3	35	2.8424	0.5712	3.2776	1.15311
1171	1	0	0	0	1	0	2	3	67	1.2627	0.4087	4.209	3.33333
1172	0	0	0	0	1	0	2	3	70	1.862	0.49	2.3716	1.27368
1173	1	0	0	0	1	0	2	3	73	1.8459	0.6174	3.6603	1.98294
1174	0	0	0	0	1	0	2	3	66	0.3381	1.0143	13.3182	39.3913
1175	0	0	0	0	1	0	2	3	67	1.9296	0.6048	6.9504	3.60199
1176	0	0	0	0	1	0	2	3	48	1.2753	0.3276	2.028	1.59021
1177	1	0	0	0	1	0	2	3	66	2.5956	0.7828	6.2418	2.40476
1178	1	0	0	0	1	0	2	3	65	0.8448	0.408	3.3696	3.98864
1179	0	0	0	0	1	0	2	3	72	1.2214	0.5208	4.216	3.45178
1180	1	0	0	0	1	0	2	3	66	0.9916	0.3404	2.1386	2.15672
1181	0	0	0	0	1	0	2	3	55	2.2753	0.4941	3.172	1.3941
1182	1	0	0	0	1	0	2	3	40	1.5416	0.3619	2.7589	1.78963
1183	0	0	0	0	1	0	2	3	44	2.4991	0.2814	3.7587	1.50402
1184	0	0	0	0	1	0	2	3	65	0.97	0.54	8.42	8.68041
1185	0	0	0	0	1	0	2	3	64	1.6256	0.4224	4.2752	2.62992
1186	0	0	0	0	1	0	2	3	62	1.9352	0.7462	5.2726	2.72458
1187	1	0	0	0	1	0	2	3	73	1.0296	0.6084	5.9982	5.82576
1188	1	0	0	0	1	0	2	3	77	1.683	0.5412	3.597	2.13725
1189	0	0	0	0	1	0	2	3	43	1.5012	0.7236	3.0834	2.05396
1190	0	0	0	0	1	0	2	3	64	1.215	0.2175	6.06	4.98765
1191	1	0	0	0	1	0	2	3	49	2.387	0.6006	4.3659	1.82903
1192	0	0	0	0	1	0	2	3	54	1.69	0.4615	4.264	2.52308
1193	0	0	0	0	1	0	2	3	50	1.6685	0.4512	2.4017	1.43944
1194	0	0	0	0	1	0	2	3	47	1.4256	0.4224	2.4244	1.70062
1195	1	0	0	0	1	0	2	3	52	2.0605	0.845	3.432	1.66562
1196	1	0	0	0	1	0	2	3	63	1.3888	0.3864	3.6232	2.60887
1197	1	0	0	0	1	0	2	3	67	1.3328	0.4012	4.998	3.75
1198	0	0	0	0	1	0	2	3	78	1.4952	0.5544	6.2412	4.17416
1199	1	0	0	0	1	0	2	3	66	2.6488	0.8084	4.7902	1.80844
1200	0	0	0	0	1	0	2	3	71	1.1658	0.2436	7.2819	6.24627
1201	0	0	0	0	1	0	2	3	64	0.9112	0.8107	4.9312	5.41176
1202	1	0	0	0	1	0	2	3	67	1.7493	0.4018	2.254	1.28852
1203	0	0	0	0	1	0	2	3	66	2.94	0.5712	4.8132	1.63714
1204	1	0	0	0	1	0	1	3	50	1.8105	0.4686	4.6789	2.58431
1205	0	0	0	0	1	0	2	3	47	1.5215	0.595	6.2305	4.09497
1206	0	0	0	0	1	0	2	3	81	1.4238	0.7686	10.2438	7.19469
1207	0	0	0	0	1	0	1	3	57	0.94	0.3854	3.3746	3.59
1208	1	0	0	0	1	0	2	3	65	1.6641	0.4687	2.0296	1.21964
1209	0	0	0	0	1	0	2	3	67	0.5928	0.1632	1.5504	2.61538
1210	1	0	0	0	1	0	2	3	67	1.3944	0.6552	3.4496	2.4739
1211	0	0	0	0	1	0	2	3	69	1.8936	0.576	4.4352	2.34221
1212	1	0	0	0	1	0	2	3	64	0.6096	0.4176	3.6816	6.03937
1213	0	0	0	0	1	0	2	3	71	2.0942	0.5476	4.5288	2.16254
1214	1	0	0	0	1	0	2	3	65	1.5008	0.6272	3.248	2.16418
1215	1	0	0	0	1	0	2	3	49	2.387	0.6699	4.4198	1.85161
1216	1	0	0	0	1	0	2	3	64	1.2122	0.5974	3.9208	3.23445
1217	1	0	0	0	1	0	2	3	64	1.1396	0.3212	2.9172	2.55985
1218	1	0	0	0	1	0	2	3	66	1.0736	0.2501	4.697	4.375
1219	1	0	0	0	1	0	2	3	49	2.4486	0.4224	3.6432	1.48787
1220	1	0	0	0	1	0	2	3	52	1.5609	0.5719	2.1199	1.35813
1221	1	0	0	0	1	0	2	3	74	1.392	0.348	3.915	2.8125
1222	1	0	0	0	1	0	2	3	50	1.4985	0.3285	2.5245	1.68468
1223	1	0	0	0	1	0	2	3	66	2.1112	0.5096	2.366	1.12069
1224	1	0	0	0	1	0	2	3	45	1.513	0.5185	6.2985	4.16292
1225	1	0	0	0	1	0	2	3	67	1.4755	0.468	4.3745	2.96476
1226	1	0	0	0	1	0	2	3	66	2.25	0.3	2.36	1.04889
1227	1	0	0	0	1	0	2	3	67	0.8118	0.396	8.6823	10.6951
1228	1	0	0	0	1	0	2	3	65	1.8156	0.7004	4.0052	2.20599
1229	1	0	0	0	1	0	2	3	51	2.1641	0.5293	3.7118	1.71517
1230	1	0	0	0	1	0	2	3	66	1.6005	0.418	3.0745	1.92096
1231	1	0	0	0	1	0	2	3	48	1.363	0.6392	2.5803	1.8931
1232	1	0	0	0	1	0	2	3	78	1.0922	0.6106	6.8112	6.23622
1233	1	0	0	0	1	0	2	3	67	2.0188	0.8137	7.0658	3.5
1234	1	0	0	0	1	0	2	3	66	2.4396	0.646	4.18	1.7134
1235	1	0	0	0	1	0	2	3	42	3.0874	0.6106	4.2742	1.3844
1236	1	0	0	0	1	0	2	3	46	4.0478	0.703	2.331	0.575868
1237	1	0	0	0	1	0	2	3	61	1.1676	0.3318	2.6334	2.2554
1238	1	0	0	0	1	0	2	3	69	2.2099	0.6566	1.9649	0.889135
1239	1	0	0	0	1	0	2	3	54	2.024	0.672	5.224	2.58103
1240	1	0	0	0	1	0	2	3	49	2.3168	0.3648	3.5008	1.51105
1241	1	0	0	0	1	0	2	3	52	2.1276	0.675	2.4354	1.14467
1242	1	0	0	0	1	0	2	3	49	1.998	0.5994	2.3868	1.19459
1243	1	0	0	0	1	0	2	3	67	0.5934	0.414	12.7788	21.5349
1244	1	0	0	0	1	0	2	3	66	1.218	0.308	5.341	4.38506
1245	1	0	0	0	1	0	2	3	65	1.2508	0.5088	3.498	2.79661
1246	1	0	0	0	1	0	2	3	65	0.9702	0.3366	1.9239	1.98299
1247	1	0	0	0	1	0	2	3	52	2.0191	0.5673	3.3733	1.67069
1248	1	0	0	0	1	0	2	3	38	0.9984	0.4416	4.8384	4.84615
1249	1	0	0	0	1	0	2	3	67	2.0526	0.5346	3.795	1.84887
1250	1	0	0	0	1	0	2	3	70	1.4884	0.3782	4.1724	2.80328
1251	1	0	0	0	1	0	2	3	51	0.9359	0.4508	3.3516	3.58115
1252	1	0	0	0	1	0	2	3	67	1.6748	0.5194	8.3634	4.99367
1253	1	0	0	0	1	0	1	3	48	1.5984	0.6956	5.0468	3.15741
1254	1	0	0	0	1	0	2	3	66	1.152	0.3735	2.8665	2.48828
1255	1	0	0	0	1	0	2	3	62	1.2288	0.5616	2.9616	2.41016
1256	1	0	0	0	1	0	2	3	50	1.44	0.435	2.945	2.04514
1257	1	0	0	0	1	0	2	3	50	1.2672	0.5544	2.3276	1.83681
1258	1	0	0	0	1	0	2	3	66	2.048	0.5184	3.6096	1.7625
1259	1	0	0	0	1	0	2	3	55	1.3915	0.781	2.8985	2.083
1260	1	0	0	0	1	0	2	3	53	1.1514	0.4959	3.8361	3.33168
1261	1	0	0	0	1	0	2	3	45	1.6448	0.48	4.1792	2.54086
1262	1	0	0	0	1	0	2	3	71	0.9576	0.5607	4.4541	4.65132
1263	1	0	0	0	1	0	2	3	54	1.3248	0.6072	4.4781	3.38021
1264	1	0	0	0	1	0	2	3	65	0.858	0.462	4.18	4.87179
1265	0	1	1	1	0	0	2	3	80	1.836	0.24	1.832	0.997821
1266	1	1	1	1	0	0	2	3	49	1.692	0.474	3.696	2.1844
1267	1	1	1	1	0	0	2	3	50	1.6669	0.4898	5.451	3.27014
1268	1	1	1	1	0	0	2	3	50	1.692	0.474	3.696	2.1844
1269	0	1	1	1	0	0	1	3	72	2.5542	0.4224	3.5508	1.39018
1270	0	1	1	1	0	0	2	3	67	0.5565	0.4876	4.0439	7.26667
1271	0	1	1	1	0	0	2	3	60	1.196	0.6045	4.3745	3.65761
1272	0	1	1	1	0	0	2	3	38	1.1152	0.2583	2.419	2.16912
1273	0	1	1	1	0	0	2	3	81	1.353	0.2409	1.6071	1.1878
1274	0	1	1	1	0	0	1	3	72	3.5196	0.6384	4.1748	1.18616
1275	1	1	1	1	0	0	2	3	50	2.1128	0.5776	4.712	2.23022
1276	1	1	1	1	0	0	2	3	50	1.98	0.549	6.291	3.17727
1277	1	1	1	1	0	0	2	3	50	1.9738	0.568	4.331	2.19424
1278	0	1	1	1	0	0	2	3	58	0.5181	0.3564	2.2968	4.43312
1279	1	1	1	1	0	0	2	3	50	2.5547	0.4307	2.6845	1.05081
1280	1	1	1	1	0	0	2	3	50	2.1728	0.42	2.8	1.28866
1281	1	1	1	1	0	0	2	3	50	2.9127	0.5037	3.6938	1.26817
1282	0	1	1	1	0	0	2	3	75	0.969	0.8455	7.315	7.54902
1283	1	1	1	1	0	0	2	3	50	2.0945	0.472	3.1978	1.52676
1284	1	1	1	1	0	0	2	3	50	2.3616	0.5688	4.0392	1.71037
1285	1	1	1	1	0	0	2	3	50	2.2592	0.48	3.4816	1.54108
1286	0	1	1	1	0	0	2	3	60	0.705	0.3243	3.6284	5.14667
1287	1	1	1	1	0	0	2	3	50	2.3075	0.5915	3.419	1.48169
1288	0	1	1	1	0	0	1	3	72	2.4912	0.4968	4.1328	1.65896
1289	1	1	1	1	0	0	2	3	51	2.359	0.567	3.885	1.64688
1290	1	1	1	1	0	0	2	3	51	2.0522	0.465	3.565	1.73716
1291	1	1	1	1	0	0	2	3	51	2.002	0.5525	3.8155	1.90584
1292	1	1	1	1	0	0	2	3	59	0.7776	0.18	6.2064	7.98148
1293	1	1	1	1	0	0	2	3	51	1.9602	0.5676	3.8808	1.9798
1294	1	1	1	1	0	0	2	3	51	2.485	0.5751	3.8766	1.56
1295	0	0	1	1	0	0	2	3	60	1.2768	0.8132	5.1072	4
1296	0	0	1	1	0	0	2	3	74	2.1756	0.851	3.885	1.78571
1297	0	0	1	1	0	0	1	3	62	1.5795	0.7695	11.1375	7.05128
1298	0	0	1	1	0	0	2	3	83	3.437	0.924	2.345	0.682281
1299	0	0	1	1	0	0	2	3	66	1.165	0.635	3.2	2.74678
1300	0	0	1	1	0	0	1	3	73	0.8316	0.1092	3.2592	3.91919
1301	0	0	1	1	0	0	1	3	75	1.3932	0.3168	1.8108	1.29974
1302	1	0	1	1	0	0	2	3	61	1.7568	0.4941	3.7271	2.12153
1303	0	0	1	1	0	0	2	3	51	1.3195	0.4914	7.2618	5.50345
1304	1	0	1	1	0	0	2	3	76	2.664	0.7844	3.7518	1.40833
1305	0	0	1	1	0	0	1	3	77	2.379	0.61	2.8365	1.19231
1306	1	0	1	1	0	0	2	3	64	1.2831	0.5577	1.8486	1.44073
1307	0	0	1	1	0	0	2	3	60	1.2672	0.864	16.9728	13.3939
1308	1	0	1	1	0	0	2	3	64	0.7752	0.6612	9.9522	12.8382
1309	0	0	1	1	0	0	2	3	65	1.5916	0.322	2.6082	1.63873
1310	1	0	1	1	0	0	2	3	72	1.464	0.4896	2.6592	1.81639
1311	0	0	1	1	0	0	2	3	59	1.386	0.504	3.99	2.87879
1312	0	0	1	1	0	0	1	3	76	1.7875	0.4125	2.8875	1.61538
1313	0	0	1	1	0	0	2	3	76	2.0184	0.4524	3.1146	1.5431
1314	1	0	1	1	0	0	2	3	67	1.9027	0.4028	2.9044	1.52646
1315	1	0	1	1	0	0	2	3	66	1.2154	0.4897	3.9766	3.27184
1316	1	0	1	1	0	0	2	3	71	1.6107	0.4484	3.6816	2.28571
1317	0	0	1	1	0	0	2	3	83	2.5816	0.56	2.0664	0.800434
1318	1	0	1	1	0	0	2	3	72	1.7298	0.279	3.999	2.31183
1319	1	0	1	1	0	0	1	3	63	1.0431	0.5307	4.4347	4.25146
1320	0	0	1	1	0	0	1	3	61	1.3026	0.3822	6.0606	4.65269
1321	0	0	1	1	0	0	2	3	47	2.312	0.3468	4.0188	1.73824
1322	0	0	1	1	0	0	2	3	61	1.29	0.615	3.025	2.34496
1323	1	0	1	1	0	0	1	3	77	1.1124	0.3348	2.0088	1.80583
1324	0	0	1	1	0	0	2	3	69	2.7903	0.6745	3.2873	1.17812
1325	0	0	1	1	0	0	1	3	63	1.4896	0.2926	1.9456	1.30612
1326	0	0	1	1	0	0	2	3	67	1.1771	0.5688	6.1462	5.22148
1327	0	0	1	1	0	0	2	3	74	1.4884	0.5307	3.7942	2.54918
1328	0	0	1	1	0	0	1	3	77	2.8975	0.7885	5.5195	1.90492
1329	0	0	1	1	0	0	1	3	57	0.7568	0.4386	2.9541	3.90341
1330	0	0	1	1	0	0	1	3	69	0.7696	0.0936	0.416	0.540541
1331	0	0	1	1	0	0	2	3	40	2.9704	0.5767	4.2265	1.42287
1332	1	0	1	1	0	0	2	3	73	0.8428	0.3381	3.4006	4.03488
1333	0	0	1	1	0	0	1	3	65	3	0.86	16.06	5.35333
1334	0	0	1	1	0	0	1	3	65	1.3764	1.0695	6.8076	4.94595
1335	0	0	1	1	0	0	2	3	83	2.2002	0.5871	2.565	1.1658
1336	0	0	1	1	0	0	1	3	75	1.6852	0.3564	2.1384	1.26893
1337	0	0	1	1	0	0	1	3	65	1.6665	0.4015	3.322	1.9934
1338	0	0	1	1	0	0	1	3	61	2.0944	0.6391	4.7971	2.29044
1339	0	0	1	1	0	0	2	3	66	2.4505	0.728	3.0225	1.23342
1340	0	0	1	1	0	0	2	3	75	1.8216	0.572	6.248	3.42995
1341	0	0	1	1	0	0	2	3	67	0.7728	0.4872	4.1608	5.38406
1342	0	0	1	1	0	0	1	3	84	1.3275	0.3645	2.7765	2.09153
1343	0	0	1	1	0	0	2	3	74	1.888	0.5192	3.186	1.6875
1344	0	0	1	1	0	0	1	3	75	1.6302	0.437	1.672	1.02564
1345	0	0	1	1	0	0	2	3	62	0.9248	0.5882	1.8054	1.95221
1346	0	0	1	1	0	0	2	3	43	1.3905	0.7313	8.0237	5.77037
1347	0	0	1	1	0	0	2	3	83	1.3632	0.6848	4.064	2.98122
1348	1	0	1	1	0	0	2	3	72	0.8866	0.7688	4.495	5.06993
1349	0	0	1	1	0	0	2	3	86	1.014	0.5772	3.5776	3.52821
1350	0	0	1	1	0	0	2	3	61	1.0437	0.3675	3.3124	3.17371
1351	0	0	1	1	0	0	1	3	76	1.8225	0.6525	4.815	2.64198
1352	1	0	1	1	0	0	2	3	77	1.8785	0.7225	5.593	2.97738
1353	0	0	1	1	0	0	2	3	66	1.665	0.6375	5.175	3.10811
1354	0	0	1	1	0	0	1	3	85	0.9972	0.3906	0.4122	0.413357
1355	0	0	1	1	0	0	1	3	63	1.204	0.3526	2.7047	2.24643
1356	1	0	1	1	0	0	2	3	74	2.5276	0.5751	3.7204	1.47191
1357	0	0	1	1	0	0	2	3	54	1.5964	0.3432	3.1616	1.98046
1358	0	0	1	1	0	0	1	3	80	1.1948	0.5356	8.5181	7.12931
1359	0	0	1	1	0	0	2	3	80	0.7106	0.1102	2.9678	4.17647
1360	0	0	1	1	0	0	1	3	62	1.054	0.6205	6.1625	5.84677
1361	1	0	1	1	0	0	2	3	63	0.44	0.11	4.45	10.1136
1362	0	0	1	1	0	0	2	3	75	2.5531	1.5246	7.5746	2.96682
1363	1	0	1	1	0	0	2	3	70	1.4338	0.3484	4.8307	3.36916
1364	1	0	1	1	0	0	2	3	65	2.088	0.534	3.258	1.56034
1365	1	0	1	1	0	0	2	3	81	1.1	0.376	2.416	2.19636
1366	1	0	1	1	0	0	1	3	62	1.284	0.498	4.056	3.15888
1367	0	1	0	1	0	0	2	3	62	0.759	0.2695	4.4	5.7971
1368	0	1	0	1	0	0	2	3	59	1.911	0.6955	3.8415	2.0102
1369	0	1	0	1	0	0	2	3	55	2.3325	0.915	4.095	1.75563
1370	0	1	0	1	0	0	2	3	53	0.663	0.1209	3.0654	4.62353
1371	0	1	0	1	0	0	2	3	41	0.5808	0.3267	10.8053	18.6042
1372	0	1	0	1	0	0	2	3	67	0.464	0.372	2.708	5.83621
1373	0	1	0	1	0	0	2	3	58	0.3549	0.0294	1.7157	4.83432
1374	0	1	0	1	0	0	2	3	72	1.4175	0.189	1.7535	1.23704
1375	1	1	0	1	0	0	2	3	58	2.4278	0.4819	3.111	1.28141
1376	0	1	0	1	0	0	2	3	39	2.21	1.352	9.191	4.15882
1377	0	1	0	1	0	0	2	3	39	2.21	1.352	9.191	4.15882
1378	0	1	0	1	0	0	2	3	70	1.0807	0.3852	9.2234	8.53465
1379	1	1	0	1	0	0	2	3	58	1.9329	0.3672	2.7183	1.40633
1380	0	1	0	1	0	0	1	3	67	0.945	0.531	2.934	3.10476
1381	0	1	0	1	0	0	2	3	60	0.4351	0.2185	1.2464	2.86463
1382	0	1	0	1	0	0	2	3	75	0.2914	0.3658	5.5428	19.0213
1383	1	1	0	1	0	0	2	3	59	2.175	0.4698	3.045	1.4
1384	0	1	0	1	0	0	2	3	72	1.2516	0.3654	2.4738	1.97651
1385	0	1	0	1	0	0	1	3	67	5.452	17.954	23.547	4.31897
1386	0	1	0	1	0	0	2	3	75	1.2816	0.072	0.4248	0.331461
1387	0	1	0	1	0	0	2	3	59	0.5621	0.3504	6.1685	10.974
1388	1	1	0	1	0	0	2	3	59	1.8711	0.4095	3.9375	2.10438
1389	0	1	0	1	0	0	1	3	56	0.726	0.3795	4.3615	6.00758
1390	0	1	0	1	0	0	2	3	75	0.5561	0.5478	7.0799	12.7313
1391	0	1	0	1	0	0	2	3	59	1.0792	0.3914	2.2268	2.06338
1392	0	1	0	1	0	0	2	3	44	1.1718	0.8494	4.061	3.46561
1393	0	1	0	1	0	0	2	3	53	3.045	0.7395	4.7589	1.56286
1394	0	1	0	1	0	0	1	3	61	0.7203	0.4606	3.6015	5
1395	1	1	0	1	0	0	2	3	59	2.624	0.552	4.704	1.79268
1396	1	1	0	1	0	0	2	3	59	2.0313	0.5124	3.4343	1.69069
1397	1	0	0	1	0	0	1	3	83	1.5895	0.517	2.981	1.87543
1398	1	0	0	1	0	0	2	3	70	1.566	0.729	10.881	6.94828
1399	0	0	0	1	0	0	1	3	78	0.9523	0.9844	8.7526	9.19101
1400	0	0	0	1	0	0	1	3	67	1.5	0.51	5.235	3.49
1401	1	0	0	1	0	0	2	3	54	0.933	0.3	1.719	1.84244
1402	1	0	0	1	0	0	1	3	70	1.82	0.378	4.508	2.47692
1403	0	0	0	1	0	0	2	3	66	3.132	0.7134	1.7516	0.559259
1404	0	0	0	1	0	0	2	3	82	0.6327	0.3959	2.5752	4.07018
1405	0	0	0	1	0	0	2	3	61	0.2607	0.2844	7.3233	28.0909
1406	0	0	0	1	0	0	2	3	56	2.737	0.805	7.613	2.78151
1407	1	0	0	1	0	0	2	3	77	1.3804	0.9512	3.3698	2.44118
1408	0	0	0	1	0	0	1	3	51	0.3328	0.128	5.9392	17.8462
1409	0	0	0	1	0	0	2	3	70	0.88	0.232	6.88	7.81818
1410	1	0	0	1	0	0	2	3	45	0.8876	0.238	1.6632	1.87382
1411	0	0	0	1	0	0	2	3	87	0.7956	0.5655	2.4102	3.02941
1412	1	0	0	1	0	0	1	3	61	0.986	0.3886	4.3732	4.43529
1413	1	0	0	1	0	0	1	3	74	0.8	0.7232	4.8128	6.016
1414	0	0	0	1	0	0	1	3	97	1.102	0.418	17.442	15.8276
1415	1	0	0	1	0	0	2	3	65	0.7553	0.5893	6.8143	9.02198
1416	0	0	0	1	0	0	2	3	76	0.2378	0.087	5.452	22.9268
1417	0	0	0	1	0	0	2	3	74	0.744	0.328	6.928	9.31183
1418	0	0	0	1	0	0	1	3	77	1.245	0.51	5.595	4.49398
1419	1	0	0	1	0	0	2	3	64	0.9632	1.568	8.6576	8.98837
1420	0	0	0	1	0	0	2	3	68	0.3551	0.2077	6.1372	17.283
1421	0	0	0	1	0	0	1	3	60	2.1	0.6972	5.586	2.66
1422	1	0	0	1	0	0	2	3	78	1.0314	0.1728	1.485	1.43979
1423	0	0	0	1	0	0	2	3	80	0.8588	0.5244	6.1788	7.19469
1424	0	0	0	1	0	0	2	3	85	1.6758	0.7154	7.3696	4.39766
1425	0	0	0	1	0	0	1	3	71	3.7521	1.0791	4.9005	1.30607
1426	0	0	0	1	0	0	1	3	66	0.87	0.18	1.8	2.06897
1427	0	0	0	1	0	0	2	3	74	1.176	1.1872	8.8144	7.49524
1428	1	0	0	1	0	0	1	3	71	0.4375	0.275	1.7875	4.08571
1429	0	0	0	1	0	0	2	3	61	1.44	0.67	7.73	5.36806
1430	0	0	0	1	0	0	2	3	76	1.4805	0.2585	2.6837	1.8127
1431	0	0	0	1	0	0	1	3	60	0.8064	0.1696	2.1856	2.71032
1432	0	0	0	1	0	0	2	3	63	2.2148	0.392	2.2344	1.00885
1433	1	0	0	1	0	0	2	3	66	1.74	0.522	3.552	2.04138
1434	0	0	0	1	0	0	2	3	63	1.2876	0.5046	3.944	3.06306
1435	0	0	0	1	0	0	1	3	74	1.4317	0.5977	11.8567	8.28155
1436	0	0	0	1	0	0	2	3	70	0.7728	0.3726	3.4362	4.44643
1437	0	0	0	1	0	0	2	3	70	2.5134	0.8378	8.0712	3.21127
1438	0	0	0	1	0	0	2	3	53	4.0194	1.7094	16.9323	4.21264
1439	0	0	0	1	0	0	2	3	42	1.82	0.442	4.147	2.27857
1440	0	0	0	1	0	0	2	3	70	1.548	0.9	9.36	6.04651
1441	0	0	0	1	0	0	2	3	84	1.6376	0.92	6.164	3.76404
1442	0	0	0	1	0	0	2	3	70	2.7162	0.3348	2.1762	0.801193
1443	1	0	0	1	0	0	2	3	61	1.3135	0.8165	4.473	3.40541
1444	0	0	0	1	0	0	1	3	53	2.6946	0.5346	2.0412	0.757515
1445	0	0	0	1	0	0	2	3	71	1.0761	0.3417	3.4935	3.24645
1446	1	0	0	1	0	0	2	3	79	2.2464	0.5472	4.3056	1.91667
1447	1	0	0	1	0	0	2	3	68	1.272	0.432	3.498	2.75
1448	1	0	0	1	0	0	2	3	67	1.8073	0.2968	3.1058	1.71848
1449	0	0	0	1	0	0	2	3	63	1.3464	0.7216	6.4416	4.78431
1450	0	0	0	1	0	0	2	3	65	0.4536	0.5832	9.72	21.4286
1451	1	0	0	1	0	0	2	3	62	1.3104	0.288	3.1248	2.38462
1452	0	0	0	1	0	0	1	3	81	0.218	1.3516	41.9432	192.4
1453	0	0	0	1	0	0	2	3	42	1.3824	0.4864	4.2624	3.08333
1454	0	0	0	1	0	0	2	3	67	0.7682	0.4002	3.266	4.2515
1455	1	0	0	1	0	0	1	3	78	1.6443	0.6156	5.5566	3.37931
1456	1	0	0	1	0	0	2	3	57	2.1614	0.7575	6.8175	3.15421
1457	1	0	0	1	0	0	1	3	61	1.08	0.4005	2.826	2.61667
1458	0	0	0	1	0	0	2	3	80	0.24	0.385	4.335	18.0625
1459	1	0	0	1	0	0	2	3	78	0.8466	0.3927	3.621	4.27711
1460	0	0	0	1	0	0	2	3	41	1.4664	0.2288	3.4216	2.33333
1461	0	0	0	1	0	0	2	3	64	1.89	0.5922	3.4713	1.83667
1462	0	0	0	1	0	0	2	3	71	2.0232	0.6912	4.3416	2.14591
1463	0	0	0	1	0	0	2	3	79	0.7059	0.7421	16.6339	23.5641
1464	0	0	0	1	0	0	2	3	85	1.2376	0.8281	6.8887	5.56618
1465	0	0	0	1	0	0	1	3	73	1.5336	0.5886	3.0186	1.96831
1466	0	0	0	1	0	0	2	3	79	1.5007	0.2279	2.451	1.63324
1467	0	0	0	1	0	0	1	3	64	1.092	0.3108	2.6964	2.46923
1468	1	0	0	1	0	0	2	3	81	0.8479	0.5307	4.6116	5.43885
1469	1	0	0	1	0	0	1	3	77	2.294	0.3782	3.4038	1.48378
1470	0	0	0	1	0	0	2	3	75	1.071	0.374	6.4005	5.97619
1471	0	0	0	1	0	0	2	3	50	1.8693	0.9393	4.7151	2.52239
1472	0	0	0	1	0	0	2	3	51	1.3572	0.8091	6.4467	4.75
1473	0	0	0	1	0	0	2	3	69	1.254	0.78	3.924	3.12919
1474	0	0	0	1	0	0	1	3	56	1.1952	0.3408	3.1152	2.60643
1475	1	0	0	1	0	0	1	3	51	2.167	0.616	8.162	3.7665
1476	0	0	0	1	0	0	2	3	51	1.6524	0.6696	8.4024	5.08497
1477	0	0	0	1	0	0	1	3	63	1.7325	0.387	2.3535	1.35844
1478	0	0	0	1	0	0	1	3	76	1.6544	0.564	7.0312	4.25
1479	0	0	0	1	0	0	1	3	56	2.4367	0.3894	2.8851	1.18402
1480	0	0	0	1	0	0	2	3	75	0.7296	0.5187	4.3776	6
1481	1	0	0	1	0	0	1	3	79	2.5296	0.7242	6.7116	2.65323
1482	1	0	0	1	0	0	1	3	63	1.2098	0.3634	2.9486	2.43726
1483	0	0	0	1	0	0	1	3	69	1.403	0.3128	2.8244	2.01311
1484	0	0	0	1	0	0	2	3	60	2.0904	0.5772	2.288	1.09453
1485	0	0	0	1	0	0	2	3	70	2.107	0.5418	5.6932	2.70204
1486	1	0	0	1	0	0	2	3	67	2.8194	0.9435	7.2816	2.58268
1487	0	0	0	1	0	0	1	3	83	1.5132	0.4992	3.1096	2.05498
1488	0	0	0	1	0	0	1	3	64	1.5963	0.561	2.8611	1.79233
1489	1	0	0	1	0	0	1	3	54	2.2311	0.3953	4.0066	1.7958
1490	1	0	0	1	0	0	1	3	74	1.0692	0.5886	3.3102	3.09596
1491	1	0	0	1	0	0	2	3	83	1.1895	0.3575	4.8815	4.10383
1492	0	0	0	1	0	0	1	3	46	1.0608	0.3393	2.3088	2.17647
1493	1	0	0	1	0	0	1	3	81	0.9246	0.2714	3.2338	3.49751
1494	0	0	0	1	0	0	2	3	85	0.9794	1.0974	3.7347	3.81325
1495	0	0	0	1	0	0	2	3	66	1.2168	1.1752	7.9664	6.54701
1496	0	0	0	1	0	0	1	3	57	1.055	0.6119	19.0744	18.08
1497	0	0	0	1	0	0	1	3	88	0.632	0.228	3.14	4.96835
1498	0	0	0	1	0	0	2	3	73	0.476	0.357	11.0551	23.225
1499	0	0	0	1	0	0	2	3	76	1.52	0.688	5.696	3.74737
1500	0	0	0	1	0	0	2	3	68	1.155	0.3975	5.8425	5.05844
1501	1	0	0	1	0	0	2	3	79	1.089	0.6666	4.6596	4.27879
1502	1	0	0	1	0	0	2	3	65	1.1342	0.4982	3.498	3.08411
1503	0	0	0	1	0	0	2	3	73	0.7917	0.7917	6.7251	8.49451
1504	0	0	0	1	0	0	2	3	47	1.6107	0.2419	3.9825	2.47253
1505	0	0	0	1	0	0	2	3	68	1.4616	0.2898	2.3898	1.63506
1506	1	0	0	1	0	0	2	3	81	0.7995	0.6478	2.5215	3.15385
1507	0	0	0	1	0	0	2	3	63	1.1448	0.4428	3.5586	3.10849
1508	0	0	0	1	0	0	1	3	82	1.5435	0.6174	3.9123	2.53469
1509	1	0	0	1	0	0	2	3	55	1.98	0.672	3.078	1.55455
1510	0	0	0	1	0	0	1	3	80	1.696	0.608	5.64	3.32547
1511	1	0	0	1	0	0	1	3	55	1.9552	0.3952	2.6988	1.38032
1512	1	0	0	1	0	0	2	3	64	1.2972	0.4512	2.7495	2.11957
1513	0	0	0	1	0	0	2	3	44	2.1982	0.4814	2.8826	1.31135
1514	0	0	0	1	0	0	2	3	74	1.1826	0.7938	14.2074	12.0137
1515	1	0	0	1	0	0	2	3	84	0.996	0.576	4.326	4.34337
1516	0	0	0	1	0	0	2	3	73	0.9768	0.792	4.6266	4.73649
1517	1	0	0	1	0	0	2	3	70	2.1024	0.4896	6.9024	3.28311
1518	0	0	0	1	0	0	2	3	66	0.972	0.606	4.11	4.2284
1519	0	0	0	1	0	0	2	3	71	1.0094	0.6566	3.1556	3.12621
1520	0	0	0	1	0	0	2	3	58	1.326	0.816	4.5084	3.4
1521	0	0	0	1	0	0	2	3	85	1.3224	0.7752	3.4143	2.5819
1522	0	0	0	1	0	0	2	3	56	2.3744	0.4399	2.4221	1.02009
1523	1	0	0	1	0	0	2	3	67	4.0278	1.8358	7.6446	1.89796
1524	0	0	0	1	0	0	2	3	77	0.8442	1.0653	4.5627	5.40476
1525	0	0	0	1	0	0	1	3	76	1.4	0.4032	3.6568	2.612
1526	0	0	0	1	0	0	2	3	80	0.833	0.301	5.705	6.84874
1527	0	0	0	1	0	0	2	3	53	1.5247	1.4282	16.2892	10.6835
1528	1	0	0	1	0	0	2	3	72	0.6878	0.589	2.2344	3.24862
1529	0	0	0	1	0	0	2	3	73	1.0428	0.4898	6.1462	5.89394
1530	0	0	0	1	0	0	1	3	68	1.8288	0.4128	2.4912	1.3622
1531	0	0	0	1	0	0	2	3	78	1.5129	0.9963	9.0036	5.95122
1532	1	0	0	1	0	0	1	3	63	1.4331	0.4131	3.1926	2.22776
1533	0	0	0	1	0	0	2	3	76	0.4704	0.63	7.2492	15.4107
1534	0	0	0	1	0	0	2	3	68	0.915	0.36	3.635	3.97268
1535	0	0	0	1	0	0	2	3	74	0.6052	0.1691	8.1168	13.4118
1536	0	0	0	1	0	0	1	3	81	1.7613	0.8446	7.5808	4.30409
1537	1	0	0	1	0	0	1	3	79	1.7934	1.1613	11.4219	6.36885
1538	0	0	0	1	0	0	2	3	64	1.1568	0.3504	3.1728	2.74274
1539	0	0	0	1	0	0	2	3	63	2.7144	0.87	7.8648	2.89744
1540	0	0	0	1	0	0	1	3	54	1.9796	0.6076	7.0462	3.55941
1541	0	0	0	1	0	0	1	3	82	0.4615	0.754	5.2845	11.4507
1542	0	0	0	1	0	0	2	3	48	1.4335	0.4148	4.0321	2.81277
1543	0	0	0	1	0	0	2	3	64	1.1322	1.1877	8.658	7.64706
1544	0	0	0	1	0	0	1	3	70	1.8496	0.6052	3.876	2.09559
1545	0	0	0	1	0	0	2	3	52	0.9177	0.4347	14.7315	16.0526
1546	0	0	0	1	0	0	2	3	71	1.5725	0.8585	5.899	3.75135
1547	1	0	0	1	0	0	2	3	86	1.7242	0.74	4.6324	2.6867
1548	0	0	0	1	0	0	2	3	66	1.024	0.328	6.392	6.24219
1549	1	0	0	1	0	0	2	3	62	1.52	0.525	2.575	1.69408
1550	0	0	0	1	0	0	1	3	57	1.6368	0.4224	2.2968	1.40323
1551	1	0	0	1	0	0	2	3	55	1.8914	0.3038	2.5921	1.37047
1552	0	0	0	1	0	0	1	3	61	1.3671	0.3577	3.0674	2.24373
1553	0	0	0	1	0	0	2	3	62	0.6273	0.5355	14.1066	22.4878
1554	0	0	0	1	0	0	2	3	79	0.2379	0.2074	5.6425	23.7179
1555	0	0	0	1	0	0	2	3	70	1.3224	0.5244	5.4492	4.12069
1556	0	0	0	1	0	0	2	3	63	2.3904	1.1712	5.6832	2.37751
1557	0	0	0	1	0	0	2	3	75	0.7308	0.8442	10.9872	15.0345
1558	1	0	0	1	0	0	2	3	56	0.9503	0.301	2.9412	3.09502
1559	0	0	0	1	0	0	2	3	46	1.215	0.423	2.5785	2.12222
1560	0	0	0	1	0	0	2	3	56	1.148	1.3776	30.1432	26.2571
1561	0	0	0	1	0	0	1	3	54	2.1825	0.162	2.106	0.964948
1562	0	0	0	1	0	0	2	3	86	0.5049	0.5236	17.6528	34.963
1563	1	0	0	1	0	0	2	3	77	1.0252	0.3168	3.0184	2.94421
1564	0	0	0	1	0	0	2	3	73	0.658	0.8084	7.6516	11.6286
1565	0	0	0	1	0	0	1	3	59	1.575	0.2709	4.3848	2.784
1566	0	0	0	1	0	0	1	3	79	1.7622	0.6675	6.3813	3.62121
1567	0	0	0	1	0	0	1	3	79	1.9084	0.442	2.7508	1.44142
1568	1	0	0	1	0	0	2	3	84	1.116	1.0478	3.7696	3.37778
1569	1	0	0	1	0	0	2	3	48	1.104	0.3818	3.0268	2.74167
1570	0	0	0	1	0	0	1	3	78	2.0436	0.3796	2.7144	1.32824
1571	1	0	0	1	0	0	1	3	82	1.2797	0.9112	4.3081	3.36649
1572	0	0	0	1	0	0	2	3	84	1.0296	0.648	5.3856	5.23077
1573	1	0	0	1	0	0	2	3	80	1.27	0.51	2.96	2.33071
1574	1	0	0	1	0	0	2	3	84	1.1938	0.6674	7.4636	6.25197
1575	1	0	0	1	0	0	2	3	71	2.4948	0.539	4.2042	1.68519
1576	0	0	0	1	0	0	1	3	82	0.8282	0.404	8.8375	10.6707
1577	1	0	0	1	0	0	2	3	70	2.07	0.49	2.09	1.00966
1578	0	0	0	1	0	0	2	3	73	0.1792	0.4704	2.5504	14.2321
1579	1	0	0	1	0	0	1	3	61	1.9779	0.5586	2.9868	1.51009
1580	1	0	0	1	0	0	2	3	65	1.1718	0.3696	2.4402	2.08244
1581	0	0	0	1	0	0	1	3	83	0.6848	0.3072	2.0992	3.06542
1582	1	0	0	1	0	0	2	3	68	1.4688	0.5952	2.5776	1.7549
1583	0	0	0	1	0	0	2	3	73	0.6384	0.988	13.1632	20.619
1584	1	0	0	1	0	0	1	3	18	0.9875	0.553	6.2726	6.352
1585	1	0	0	1	0	0	2	3	67	1.8486	0.7098	4.7034	2.5443
1586	0	0	0	1	0	0	1	3	85	1.749	0.371	3.0104	1.72121
1587	0	0	0	1	0	0	1	3	55	1.6761	0.7437	8.6025	5.13245
1588	1	0	0	1	0	0	2	3	33	2.0273	0.7275	6.6154	3.26316
1589	0	0	0	1	0	0	2	3	62	1.5219	0.7387	6.5237	4.28655
1590	0	0	0	1	0	0	2	3	60	0.8268	0.6678	3.7524	4.53846
1591	0	0	0	1	0	0	2	3	46	1.8984	1.7472	4.7124	2.4823
1592	1	0	0	1	0	0	2	3	82	1.3195	0.5005	4.5175	3.42365
1593	1	0	0	1	0	0	2	3	84	0.7409	0.3689	1.891	2.5523
1594	1	0	0	1	0	0	2	3	52	1.827	0.4814	3.4104	1.86667
1595	1	0	0	1	0	0	2	3	69	1.56	0.6318	5.4366	3.485
1596	1	0	0	1	0	0	1	3	80	2.4265	0.7245	7.935	3.27014
1597	1	0	0	1	0	0	1	3	84	0.744	0.4526	4.9786	6.69167
1598	1	0	0	1	0	0	2	3	69	2.0775	0.5475	4.74	2.28159
1599	1	0	0	1	0	0	2	3	68	1.6985	0.5688	4.2107	2.47907
1600	1	0	0	1	0	0	2	3	33	2.288	0.8528	7.0512	3.08182
1601	1	0	0	1	0	0	2	3	78	0.6026	0.414	3.5328	5.8626
1602	1	0	0	1	0	0	2	3	74	1.3293	0.6993	3.9879	3
1603	1	0	0	1	0	0	2	3	56	0.644	0.4256	4.3792	6.8
1604	1	0	0	1	0	0	1	3	66	1.4465	0.4345	3.5585	2.46008
1605	1	0	0	1	0	0	1	3	56	1.8003	0.408	2.8305	1.57224
1606	1	0	0	1	0	0	2	3	73	2.5694	0.5046	2.5694	1
1607	1	0	0	1	0	0	1	3	65	1.742	0.442	2.9276	1.6806
1608	1	0	0	1	0	0	2	3	64	1.3532	0.374	1.6218	1.19849
1609	1	0	0	1	0	0	2	3	62	1.3104	0.3717	3.3264	2.53846
1610	1	0	0	1	0	0	2	3	61	1.925	0.814	8.151	4.23429
1611	1	0	0	1	0	0	2	3	77	1.2298	0.3655	2.4682	2.00699
1612	0	1	1	0	0	0	2	3	51	0.7625	0.3294	4.9776	6.528
1613	0	1	1	0	0	0	2	3	51	0.644	0.6216	4.2224	6.55652
1614	0	1	1	0	0	0	2	3	29	0.96	0.384	1.506	1.56875
1615	0	1	1	0	0	0	2	3	29	1.2804	0.2948	2.816	2.19931
1616	0	1	1	0	0	0	2	3	70	0.9114	0.6342	2.4864	2.72811
1617	0	1	1	0	0	0	1	3	66	0.8399	0.0999	2.7417	3.26432
1618	0	1	1	0	0	0	2	3	35	1.3888	0.0186	1.5655	1.12723
1619	1	1	1	0	0	0	2	3	68	0.3816	0.1908	4.7276	12.3889
1620	1	1	1	0	0	0	2	3	60	1.848	0.4032	2.4576	1.32987
1621	0	1	1	0	0	0	2	3	55	0.5698	0.4181	2.5197	4.42208
1622	0	1	1	0	0	0	2	3	45	1.615	0.5016	1.4744	0.912941
1623	0	1	1	0	0	0	2	3	70	1.5717	0.3549	1.7784	1.13151
1624	0	1	1	0	0	0	2	3	37	1.1972	0.369	2.3452	1.9589
1625	0	1	1	0	0	0	2	3	51	0.9152	0.704	4.6784	5.11189
1626	1	1	1	0	0	0	2	3	40	1.85	0.3626	5.1652	2.792
1627	0	1	1	0	0	0	2	3	51	0.9313	0.5494	5.0719	5.44604
1628	1	1	1	0	0	0	2	3	34	1.4388	0.594	4.5144	3.13761
1629	0	0	1	0	0	0	2	3	62	2.484	0.816	8.64	3.47826
1630	0	0	1	0	0	0	1	3	66	0.7668	0.1404	4.482	5.84507
1631	1	0	1	0	0	0	1	3	71	2.5678	0.703	4.0404	1.57349
1632	0	0	1	0	0	0	2	3	70	1.2012	0.728	3.2396	2.69697
1633	0	0	1	0	0	0	2	3	29	1.9758	0.5696	6.2033	3.13964
1634	0	0	1	0	0	0	1	3	73	0.628	0.292	2.948	4.69427
1635	0	0	1	0	0	0	1	3	48	0.962	0.6068	5.772	6
1636	1	0	1	0	0	0	2	3	32	0.5969	0.9271	11.176	18.7234
1637	0	0	1	0	0	0	1	3	47	1.2879	0.5265	6.2289	4.83648
1638	0	0	1	0	0	0	2	3	20	2.7251	0.7497	8.0206	2.94323
1639	0	0	1	0	0	0	2	3	57	0.4428	0.864	3.7368	8.43902
1640	0	0	1	0	0	0	1	3	54	1.596	0.528	3.624	2.27068
1641	1	0	1	0	0	0	2	3	74	1.0296	0.5824	3.3852	3.28788
1642	0	0	1	0	0	0	2	3	49	2.925	0.375	3.975	1.35897
1643	0	0	1	0	0	0	2	3	74	0.015	0.18	2.805	187
1644	0	0	1	0	0	0	2	3	73	4.3699	1.0591	2.8302	0.647658
1645	1	0	1	0	0	0	1	3	74	1.2282	0.4806	7.1823	5.84783
1646	1	0	1	0	0	0	1	3	50	1.7352	0.5184	4.8888	2.81743
1647	1	0	1	0	0	0	1	3	22	3.5934	0.5424	7.0173	1.95283
1648	0	0	1	0	0	0	2	3	60	0.9045	0.441	3.078	3.40299
1649	0	0	1	0	0	0	1	3	65	1.4064	0.3552	2.9376	2.08874
1650	1	0	1	0	0	0	1	3	54	1.2596	0.4221	4.9513	3.93085
1651	0	0	1	0	0	0	1	3	53	1.8392	0.3124	2.1472	1.16746
1652	0	0	1	0	0	0	1	3	61	1.395	0.525	5.415	3.88172
1653	0	0	1	0	0	0	1	3	44	1.5444	0.3354	1.9305	1.25
1654	0	0	1	0	0	0	1	3	56	2.2311	0.4757	3.8391	1.72072
1655	0	0	1	0	0	0	2	3	52	2.4618	0.462	3.4914	1.41823
1656	0	0	1	0	0	0	1	3	66	1.631	0.581	4.389	2.69099
1657	1	0	1	0	0	0	2	3	43	0.9	0.436	2.608	2.89778
1658	0	0	1	0	0	0	2	3	59	1.3806	0.59	3.7111	2.68803
1659	0	0	1	0	0	0	2	3	58	1.261	0.988	10.608	8.41237
1660	1	0	1	0	0	0	2	3	67	1.7435	0.451	3.1735	1.82019
1661	1	0	1	0	0	0	2	3	74	0.8772	1.0578	6.5876	7.5098
1662	0	0	1	0	0	0	1	3	53	1.14	0.2698	1.9304	1.69333
1663	0	0	1	0	0	0	1	3	62	0.8512	0.3904	1.9488	2.28947
1664	0	0	1	0	0	0	1	3	64	0.96	0.72	10.272	10.7
1665	0	0	1	0	0	0	2	3	52	1.3206	0.4092	4.278	3.23944
1666	0	0	1	0	0	0	1	3	59	1.2628	0.3164	1.2012	0.95122
1667	0	0	1	0	0	0	1	3	88	1.9834	0.9118	6.439	3.24645
1668	0	0	1	0	0	0	2	3	49	0.8455	0.6764	7.298	8.63158
1669	0	0	1	0	0	0	2	3	71	1.4976	0.8112	4.7424	3.16667
1670	0	0	1	0	0	0	1	3	66	0.7772	0.4756	10.3356	13.2985
1671	1	0	1	0	0	0	2	3	66	1.5871	0.5074	3.658	2.30483
1672	0	0	1	0	0	0	2	3	47	1.005	0.765	5.3775	5.35075
1673	0	0	1	0	0	0	1	3	67	1.0731	0.4599	5.5115	5.13605
1674	1	0	1	0	0	0	2	3	53	1.0528	0.2912	4.2056	3.99468
1675	0	0	1	0	0	0	2	3	64	2.0856	0.5925	5.1192	2.45455
1676	1	0	1	0	0	0	2	3	65	0.826	0.903	5.236	6.33898
1677	1	0	1	0	0	0	2	3	75	1.5904	0.4189	5.0907	3.20089
1678	1	0	1	0	0	0	2	3	62	1.5184	0.4672	5.256	3.46154
1679	0	1	0	0	0	0	2	3	38	1.9175	0.5133	3.2391	1.68923
1680	0	1	0	0	0	0	2	3	35	1.6284	0.5251	3.5577	2.18478
1681	0	1	0	0	0	0	2	3	81	0.79	0.174	1.006	1.27342
1682	0	1	0	0	0	0	2	3	31	0.6678	0.1722	3.3306	4.98742
1683	0	1	0	0	0	0	2	3	31	2.3025	0.585	4.56	1.98046
1684	0	1	0	0	0	0	2	3	61	0.2465	0.0918	1.3617	5.52414
1685	0	1	0	0	0	0	2	3	41	1.5424	0.4608	4.2368	2.74689
1686	0	1	0	0	0	0	1	3	9	2.5536	0.5136	1.7136	0.671053
1687	0	1	0	0	0	0	2	3	36	0.3048	0.1728	1.8312	6.00787
1688	0	1	0	0	0	0	2	3	53	2.1714	0.4074	1.6128	0.742747
1689	0	1	0	0	0	0	1	3	46	0.418	0.121	4.961	11.8684
1690	1	1	0	0	0	0	2	3	41	2.3077	0.282	1.9411	0.841141
1691	0	1	0	0	0	0	2	3	43	1.0434	0.6909	2.9375	2.81532
1692	0	1	0	0	0	0	2	3	49	0.876	0.618	4.47	5.10274
1693	0	1	0	0	0	0	2	3	36	1.2032	0.4324	2.9845	2.48047
1694	0	1	0	0	0	0	2	3	40	2.6047	0.4819	2.9219	1.12178
1695	1	1	0	0	0	0	2	3	40	1.197	0.35	1.8725	1.56433
1696	0	1	0	0	0	0	2	3	38	1.2364	0.3124	2.8116	2.27402
1697	0	1	0	0	0	0	1	3	46	0.925	0.6438	5.291	5.72
1698	0	1	0	0	0	0	2	3	31	0.864	0.3618	1.3932	1.6125
1699	0	1	0	0	0	0	1	3	58	2.6448	1.2354	13.485	5.09868
1700	0	1	0	0	0	0	2	3	47	1.61	0.41	2.95	1.8323
1701	0	1	0	0	0	0	2	3	40	1.876	0.4984	3.0856	1.64478
1702	0	1	0	0	0	0	2	3	64	1.3268	0.4712	4.371	3.29439
1703	1	1	0	0	0	0	2	3	57	1.2138	0.561	3.2436	2.67227
1704	0	1	0	0	0	0	2	3	55	2.394	0.6804	2.394	1
1705	0	1	0	0	0	0	2	3	24	1.0998	0.2184	2.0319	1.84752
1706	0	1	0	0	0	0	2	3	62	0.7008	0.4512	2.0288	2.89498
1707	0	1	0	0	0	0	1	3	63	1.0237	0.2523	1.6153	1.5779
1708	0	1	0	0	0	0	2	3	53	1.3806	0.3744	2.0163	1.46045
1709	0	1	0	0	0	0	1	3	32	1.881	0.2926	1.4136	0.751515
1710	0	1	0	0	0	0	2	3	57	0.4428	0.2652	0.2652	0.598916
1711	0	1	0	0	0	0	2	3	40	1.598	0.4888	2.4816	1.55294
1712	0	1	0	0	0	0	1	3	56	0.9338	0.3132	1.3398	1.43478
1713	0	1	0	0	0	0	2	3	31	0.822	0.405	1.602	1.94891
1714	0	1	0	0	0	0	2	3	34	0.9317	1.2584	9.8615	10.5844
1715	0	1	0	0	0	0	2	3	38	0.5694	0.6279	2.5233	4.43151
1716	0	1	0	0	0	0	2	3	59	1.0263	0.2409	1.9734	1.92283
1717	0	1	0	0	0	0	2	3	35	1.2118	0.6059	6.3246	5.21918
1718	0	1	0	0	0	0	2	3	60	1.4245	0.374	3.542	2.48649
1719	0	1	0	0	0	0	2	3	35	1.2222	0.5529	7.9249	6.48413
1720	1	1	0	0	0	0	2	3	26	1.4174	0.1406	0.1406	0.0991957
1721	0	1	0	0	0	0	1	3	80	1.6428	0.2923	1.6539	1.00676
1722	0	1	0	0	0	0	2	3	55	1.0416	1.0024	3.3432	3.20968
1723	0	1	0	0	0	0	2	3	28	0.7236	0.8748	3.7908	5.23881
1724	0	1	0	0	0	0	1	3	37	1.4074	0.496	3.5588	2.52863
1725	0	1	0	0	0	0	2	3	33	0.231	0.3318	3.6288	15.7091
1726	0	1	0	0	0	0	2	3	50	0.7482	0.2795	3.2551	4.35057
1727	0	1	0	0	0	0	2	3	43	1.2816	0.4224	2.9088	2.26966
1728	0	1	0	0	0	0	1	3	45	2.723	0.7	3.437	1.26221
1729	1	1	0	0	0	0	2	3	40	2.7872	0.5762	3.2696	1.17308
1730	0	1	0	0	0	0	1	3	46	2.59	0.56	3.563	1.37568
1731	1	1	0	0	0	0	2	3	40	1.42	0.324	2.152	1.51549
1732	1	1	0	0	0	0	2	3	47	0.6426	0.1188	4.6386	7.21849
1733	0	1	0	0	0	0	2	3	30	1.311	0.817	7.3055	5.57246
1734	0	1	0	0	0	0	1	3	45	0.63	0.2079	1.1634	1.84667
1735	0	1	0	0	0	0	2	3	71	0.8288	0.925	5.513	6.65179
1736	0	1	0	0	0	0	2	3	51	1.4448	0.3984	2.8992	2.00664
1737	1	1	0	0	0	0	2	3	26	1.836	0.4644	2.97	1.61765
1738	0	1	0	0	0	0	2	3	55	1.0212	0.4662	5.7128	5.5942
1739	1	1	0	0	0	0	2	3	41	1.5444	0.2124	1.7316	1.12121
1740	1	1	0	0	0	0	2	3	35	1.668	0.428	1.816	1.08873
1741	0	1	0	0	0	0	2	3	37	0.8848	0.7742	14.1252	15.9643
1742	1	1	0	0	0	0	2	3	58	0.9044	0.3672	2.057	2.27444
1743	0	1	0	0	0	0	2	3	68	1.4742	0.4158	3.2886	2.23077
1744	0	1	0	0	0	0	1	3	71	2.3715	0.3825	2.2542	0.950538
1745	0	1	0	0	0	0	2	3	39	1.057	0.287	2.0965	1.98344
1746	1	1	0	0	0	0	2	3	77	1.3312	0.572	2.912	2.1875
1747	0	1	0	0	0	0	1	3	31	0.6808	0.2691	1.2696	1.86486
1748	0	1	0	0	0	0	2	3	55	1.7582	0.5959	3.0031	1.70805
1749	0	1	0	0	0	0	2	3	37	0.8798	0.4823	3.6252	4.12048
1750	0	1	0	0	0	0	2	3	36	1.568	0.5568	4.1152	2.62449
1751	0	1	0	0	0	0	2	3	60	0.2704	0.13	2.1996	8.13462
1752	0	1	0	0	0	0	2	3	45	0.6144	0.24	3.9168	6.375
1753	0	1	0	0	0	0	2	3	58	0.505	0.366	0.06	0.118812
1754	0	1	0	0	0	0	2	3	41	0.11	0.2025	2.1275	19.3409
1755	0	1	0	0	0	0	2	3	55	1.5288	0.3796	3.198	2.09184
1756	0	1	0	0	0	0	2	3	60	0.2574	0.1386	1.7842	6.93162
1757	1	1	0	0	0	0	2	3	41	1.3615	0.189	1.848	1.35733
1758	0	1	0	0	0	0	2	3	27	0.3225	0.495	1.38	4.27907
1759	0	1	0	0	0	0	2	3	51	1.3386	0.322	2.8888	2.15808
1760	0	1	0	0	0	0	2	3	38	0.279	0.219	2.421	8.67742
1761	0	1	0	0	0	0	2	3	27	1.0185	0.119	2.331	2.28866
1762	0	1	0	0	0	0	2	3	34	1.4363	0.424	3.3284	2.31734
1763	0	1	0	0	0	0	2	3	39	0.5952	0.4656	1.3104	2.20161
1764	0	1	0	0	0	0	2	3	26	0.246	0.165	1.047	4.2561
1765	0	1	0	0	0	0	2	3	38	0.3808	0.323	2.5942	6.8125
1766	0	1	0	0	0	0	2	3	60	1.3386	0.3266	2.6496	1.97938
1767	0	1	0	0	0	0	2	3	35	1.0434	0.5217	2.1053	2.01773
1768	0	1	0	0	0	0	2	3	36	1.3216	0.5152	3.6624	2.77119
1769	1	1	0	0	0	0	2	3	41	2.128	0.3416	2.9792	1.4
1770	0	1	0	0	0	0	2	3	49	0.5829	0.5133	7.5777	13
1771	0	1	0	0	0	0	2	3	27	2.6966	1.455	15.229	5.64748
1772	0	1	0	0	0	0	2	3	44	0.9724	0.5644	2.7608	2.83916
1773	0	1	0	0	0	0	2	3	32	0.4644	0.6364	7.4562	16.0556
1774	0	1	0	0	0	0	2	3	26	0.2706	0.2706	3.4973	12.9242
1775	0	1	0	0	0	0	2	3	53	0.4891	0.5293	5.4739	11.1918
1776	0	1	0	0	0	0	2	3	40	2.1982	0.3654	3.1436	1.43008
1777	0	1	0	0	0	0	2	3	57	0.2294	0.0589	2.8117	12.2568
1778	0	1	0	0	0	0	2	3	68	0.445	0.5675	1.4875	3.3427
1779	0	1	0	0	0	0	2	3	60	0.512	0.3232	2.3552	4.6
1780	0	1	0	0	0	0	2	3	31	0.8296	0.1496	5.7732	6.95902
1781	0	1	0	0	0	0	1	3	26	0.2904	0.4224	3.6652	12.6212
1782	0	1	0	0	0	0	2	3	36	0.0592	0.1221	3.5187	59.4375
1783	0	1	0	0	0	0	2	3	29	1.0062	0.1716	2.6832	2.66667
1784	0	1	0	0	0	0	2	3	72	1.568	0.2625	1.5365	0.979911
1785	0	1	0	0	0	0	2	3	52	3.6639	0.7176	2.1597	0.589454
1786	0	1	0	0	0	0	2	3	37	1.1151	0.1003	4.6846	4.20106
1787	1	1	0	0	0	0	2	3	40	1.4174	0.3534	1.9494	1.37534
1788	0	1	0	0	0	0	2	3	34	1.2642	0.4263	3.0723	2.43023
1789	0	1	0	0	0	0	2	3	39	1.6974	0.5106	2.254	1.32791
1790	0	1	0	0	0	0	2	3	31	0.7665	0.2394	0.9261	1.20822
1791	0	1	0	0	0	0	2	3	38	0.4361	0.2891	4.1258	9.46067
1792	0	1	0	0	0	0	2	3	43	0.2009	0.3444	3.5547	17.6939
1793	0	1	0	0	0	0	2	3	51	1.608	0.348	1.976	1.22886
1794	0	1	0	0	0	0	2	3	72	0.2943	0.162	2.1006	7.13761
1795	0	1	0	0	0	0	2	3	26	1.9044	0.2898	2.3184	1.21739
1796	1	1	0	0	0	0	2	3	41	1.68	0.273	2.1168	1.26
1797	0	1	0	0	0	0	2	3	53	0.2765	0.217	2.856	10.3291
1798	1	1	0	0	0	0	2	3	56	1.5876	0.4312	2.8224	1.77778
1799	0	1	0	0	0	0	2	3	46	0.681	0.258	1.617	2.37445
1800	0	1	0	0	0	0	2	3	27	0.3264	0.1536	1.9104	5.85294
1801	0	1	0	0	0	0	2	3	43	0.9684	0.2808	1.6128	1.66543
1802	0	1	0	0	0	0	2	3	27	2.3406	1.2408	5.64	2.40964
1803	0	1	0	0	0	0	2	3	53	0.4578	0.1785	1.4448	3.15596
1804	1	1	0	0	0	0	2	3	79	2.96	1.2876	10.508	3.55
1805	0	1	0	0	0	0	2	3	31	1.2036	0.5814	3.1416	2.61017
1806	0	1	0	0	0	0	2	3	27	1.0266	0.4897	4.1359	4.02874
1807	1	1	0	0	0	0	2	3	41	1.8533	0.3182	2.0382	1.09977
1808	0	1	0	0	0	0	2	3	33	0.7504	0.1005	5.8424	7.78571
1809	1	1	0	0	0	0	2	3	40	1.5933	0.4089	2.5991	1.63127
1810	0	1	0	0	0	0	2	3	39	1.5925	0.4557	2.7146	1.70462
1811	0	1	0	0	0	0	2	3	46	0.6273	0.5248	2.4026	3.83007
1812	0	1	0	0	0	0	2	3	34	1.8444	0.435	3.3292	1.80503
1813	0	1	0	0	0	0	2	3	43	0.735	0.3115	2.17	2.95238
1814	0	1	0	0	0	0	2	3	35	0.3528	0.5796	7.4592	21.1429
1815	0	1	0	0	0	0	2	3	64	0.5831	0.4704	3.8073	6.52941
1816	0	1	0	0	0	0	2	3	23	1.8135	0.288	2.3805	1.31266
1817	0	1	0	0	0	0	2	3	53	4.342	0.572	7.995	1.84132
1818	0	1	0	0	0	0	2	3	72	1.5648	0.256	1.2608	0.805726
1819	0	1	0	0	0	0	2	3	48	1.0458	0.945	9.3366	8.92771
1820	0	1	0	0	0	0	2	3	54	0.4425	0.237	0.7275	1.64407
1821	0	1	0	0	0	0	2	3	35	0.9546	0.3108	2.3532	2.46512
1822	0	1	0	0	0	0	2	3	28	0.3234	0.1008	3.696	11.4286
1823	0	1	0	0	0	0	2	3	59	0.396	0.6732	8.8308	22.3
1824	0	1	0	0	0	0	1	3	31	0.252	0.2736	6.6168	26.2571
1825	0	1	0	0	0	0	2	3	60	2.0376	0.468	4.1688	2.04594
1826	1	1	0	0	0	0	2	3	41	2.0081	0.2408	1.9307	0.961456
1827	0	1	0	0	0	0	2	3	30	0.3151	0.4025	1.3179	4.18248
1828	0	1	0	0	0	0	2	3	44	2.0562	0.5037	4.2435	2.06376
1829	0	1	0	0	0	0	2	3	48	0.7446	1.2702	12.3516	16.5882
1830	0	1	0	0	0	0	2	3	26	1.984	1.1264	9.6512	4.86452
1831	0	1	0	0	0	0	2	3	29	0.5544	0.3168	1.7568	3.16883
1832	0	1	0	0	0	0	2	3	30	0.6069	0.6069	3.6414	6
1833	0	1	0	0	0	0	2	3	26	2.772	0.7182	2.5641	0.925
1834	1	1	0	0	0	0	2	3	32	0.6384	1.1004	6.6528	10.4211
1835	1	1	0	0	0	0	2	3	40	1.7071	0.3397	2.1543	1.26196
1836	0	1	0	0	0	0	2	3	36	1.972	0.5394	3.0914	1.56765
1837	0	1	0	0	0	0	2	3	51	1.845	0.3198	1.8573	1.00667
1838	0	1	0	0	0	0	2	3	37	0.4446	0.1092	3.3462	7.52632
1839	0	1	0	0	0	0	2	3	39	1.503	0.477	2.439	1.62275
1840	0	1	0	0	0	0	2	3	39	2.0124	0.7254	6.3414	3.15116
1841	0	1	0	0	0	0	2	3	36	0.4896	0.6732	5.3448	10.9167
1842	0	1	0	0	0	0	2	3	30	0.171	0.0608	1.197	7
1843	0	1	0	0	0	0	2	3	23	1.4852	1.0823	5.3246	3.58511
1844	0	1	0	0	0	0	1	3	50	1.3545	0.693	2.2815	1.68439
1845	0	1	0	0	0	0	2	3	29	1.0764	0.4329	2.1879	2.03261
1846	0	1	0	0	0	0	2	3	46	0.7396	0.4816	7.2154	9.75581
1847	1	1	0	0	0	0	2	3	41	1.5048	0.22	2.618	1.73977
1848	0	1	0	0	0	0	2	3	31	0.4715	0.2419	3.2267	6.84348
1849	0	1	0	0	0	0	2	3	55	1.41	0.5123	2.2466	1.59333
1850	0	1	0	0	0	0	2	3	30	0.4743	0.4836	1.8817	3.96732
1851	0	1	0	0	0	0	2	3	28	0.3872	0.256	2.4864	6.42149
1852	0	1	0	0	0	0	2	3	67	1.308	0.428	1.868	1.42813
1853	0	1	0	0	0	0	2	3	55	1.62	0.4635	2.376	1.46667
1854	0	1	0	0	0	0	2	3	31	1.5312	0.3256	2.3056	1.50575
1855	0	1	0	0	0	0	2	3	65	0.5796	0.9522	12.2406	21.119
1856	0	1	0	0	0	0	2	3	38	2.6602	1.034	5.6024	2.10601
1857	0	1	0	0	0	0	2	3	38	0.6966	0.7224	6.9746	10.0123
1858	0	1	0	0	0	0	2	3	65	1.4688	0.6336	5.0832	3.46078
1859	0	1	0	0	0	0	2	3	63	1.976	0.8905	3.549	1.79605
1860	0	1	0	0	0	0	2	3	27	0.8424	0.3276	2.691	3.19444
1861	0	1	0	0	0	0	2	3	41	0.486	0.4068	2.4264	4.99259
1862	0	1	0	0	0	0	2	3	26	1.95	0.37	2.59	1.32821
1863	0	1	0	0	0	0	1	3	40	2.9394	1.2354	10.0252	3.41063
1864	0	1	0	0	0	0	2	3	35	1.176	0.511	4.48	3.80952
1865	0	1	0	0	0	0	2	3	59	0.5658	0.2091	3.3251	5.87681
1866	0	1	0	0	0	0	2	3	29	0.182	0.1204	2.3156	12.7231
1867	0	1	0	0	0	0	2	3	39	1.4651	0.4606	2.8224	1.92642
1868	1	1	0	0	0	0	2	3	40	1.4288	0.3686	1.9038	1.33245
1869	0	1	0	0	0	0	2	3	28	1.1685	0.5289	2.4026	2.05614
1870	0	1	0	0	0	0	1	3	51	1.7328	0.5396	5.1984	3
1871	0	1	0	0	0	0	2	3	26	0.6096	0.1536	1.5456	2.53543
1872	1	1	0	0	0	0	2	3	41	2.3184	0.2184	1.533	0.661232
1873	0	1	0	0	0	0	2	3	43	0.4578	0.1827	0.9093	1.98624
1874	0	1	0	0	0	0	2	3	48	0.4416	0.3008	5.6576	12.8116
1875	0	1	0	0	0	0	2	3	27	0.258	0.0615	1.1805	4.57558
1876	0	1	0	0	0	0	2	3	65	1.3776	0.4536	2.1042	1.52744
1877	0	1	0	0	0	0	2	3	37	2.304	0.6144	6.432	2.79167
1878	0	1	0	0	0	0	2	3	60	2.303	0.448	3.612	1.56839
1879	0	1	0	0	0	0	2	3	77	1.2099	0.3996	2.0091	1.66055
1880	0	1	0	0	0	0	2	3	53	1.0286	0.3478	2.294	2.23022
1881	0	1	0	0	0	0	2	3	40	2.4276	0.3621	2.2287	0.918067
1882	0	1	0	0	0	0	2	3	28	2.4336	0.546	0.9087	0.373397
1883	0	1	0	0	0	0	2	3	36	1.537	0.4611	3.1694	2.06207
1884	0	1	0	0	0	0	2	3	38	1.4742	0.5616	5.2806	3.58201
1885	0	1	0	0	0	0	2	3	19	0.9288	0.5547	2.4639	2.65278
1886	0	1	0	0	0	0	2	3	51	1.7587	0.387	2.0554	1.1687
1887	0	1	0	0	0	0	2	3	35	1.7278	0.424	4.6746	2.70552
1888	0	1	0	0	0	0	2	3	26	2.2491	0.3577	2.1854	0.971678
1889	1	1	0	0	0	0	2	3	41	2.65	0.3392	2.1783	0.822
1890	0	1	0	0	0	0	2	3	25	0.7622	1.2051	8.2812	10.8649
1891	0	1	0	0	0	0	1	3	28	0.494	0.2375	8.6735	17.5577
1892	0	1	0	0	0	0	2	3	39	1.4148	0.5292	3.3372	2.35878
1893	0	1	0	0	0	0	2	3	48	0.278	0.298	1.156	4.15827
1894	0	1	0	0	0	0	2	3	43	0.4116	0.1078	0.714	1.73469
1895	1	1	0	0	0	0	2	3	40	1.4147	0.4606	2.7448	1.9402
1896	0	1	0	0	0	0	2	3	27	0.9966	0.4884	5.0754	5.09272
1897	0	1	0	0	0	0	2	3	46	1.558	0.4066	1.6986	1.09024
1898	0	1	0	0	0	0	2	3	55	1.4744	0.2014	1.9836	1.34536
1899	0	1	0	0	0	0	2	3	38	1.4416	0.6052	4.25	2.94811
1900	0	1	0	0	0	0	2	3	31	1.4111	0.7107	7.9928	5.66423
1901	1	1	0	0	0	0	2	3	41	2.48	0.345	2.005	0.808468
1902	0	1	0	0	0	0	2	3	40	2.7511	0.5002	2.745	0.997783
1903	0	1	0	0	0	0	2	3	57	1.7136	0.5032	4.4608	2.60317
1904	0	1	0	0	0	0	1	3	50	0.8299	0.2752	3.1734	3.82383
1905	0	1	0	0	0	0	2	3	19	0.9996	0.5814	3.4068	3.40816
1906	0	1	0	0	0	0	2	3	50	1.0906	0.5904	2.2509	2.06391
1907	0	1	0	0	0	0	2	3	31	1.932	0.3528	1.6632	0.86087
1908	0	1	0	0	0	0	2	3	73	1.3056	0.408	2.8896	2.21324
1909	0	1	0	0	0	0	2	3	39	1.824	0.4176	2.4192	1.32632
1910	0	1	0	0	0	0	2	3	45	3.564	0.729	4.482	1.25758
1911	0	1	0	0	0	0	2	3	56	1.2284	0.7696	12.7428	10.3735
1912	0	1	0	0	0	0	2	3	36	0.936	0.3816	1.5192	1.62308
1913	1	1	0	0	0	0	2	3	46	1.9698	0.3015	4.3885	2.22789
1914	0	1	0	0	0	0	2	3	65	2.9336	1.3756	2.964	1.01036
1915	0	1	0	0	0	0	2	3	45	0.684	0.76	8.0465	11.7639
1916	1	1	0	0	0	0	2	3	41	2.5948	0.2808	2.1424	0.825651
1917	0	1	0	0	0	0	2	3	50	0.3366	0.1394	2.7642	8.21212
1918	0	1	0	0	0	0	2	3	35	1.6128	0.4704	3.3824	2.09722
1919	0	1	0	0	0	0	2	3	60	1.8096	0.4602	4.9374	2.72845
1920	1	1	0	0	0	0	2	3	74	1.6236	0.66	4.0524	2.49593
1921	0	1	0	0	0	0	2	3	52	1.584	0.3384	1.6056	1.01364
1922	0	1	0	0	0	0	2	3	48	0.7448	0.3914	2.2914	3.07653
1923	0	1	0	0	0	0	2	3	40	1.5456	0.6336	2.5296	1.63665
1924	0	1	0	0	0	0	2	3	21	1.6192	0.6144	4.1472	2.56126
1925	0	1	0	0	0	0	2	3	70	0.915	0.32	3.755	4.10383
1926	0	1	0	0	0	0	2	3	24	0.6732	0.3168	2.5092	3.72727
1927	0	1	0	0	0	0	2	3	23	0.374	0.2805	4.807	12.8529
1928	0	1	0	0	0	0	2	3	35	1.911	0.4563	1.4742	0.771429
1929	0	1	0	0	0	0	2	3	29	1.6454	0.3306	1.3718	0.833718
1930	0	1	0	0	0	0	2	3	61	0.6882	0.5994	9.7902	14.2258
1931	1	1	0	0	0	0	2	3	40	1.4784	0.3234	2.2848	1.54545
1932	0	1	0	0	0	0	1	3	41	0.9879	0.4628	7.4404	7.53153
1933	0	1	0	0	0	0	2	3	30	0.5353	0.4399	4.1923	7.83168
1934	0	1	0	0	0	0	2	3	52	0.5781	0.6815	3.3699	5.82927
1935	1	1	0	0	0	0	2	3	41	2.5324	0.3432	2.1736	0.858316
1936	0	1	0	0	0	0	2	3	39	1.6328	0.4524	2.964	1.81529
1937	0	1	0	0	0	0	2	3	43	0.5194	0.1325	4.6481	8.94898
1938	1	1	0	0	0	0	2	3	26	1.9908	0.3528	1.7556	0.881857
1939	0	1	0	0	0	0	2	3	37	0.6561	0.189	1.7469	2.66255
1940	0	1	0	0	0	0	2	3	46	2.5737	0.5313	3.657	1.42091
1941	0	1	0	0	0	0	2	3	36	1.2886	0.476	1.2172	0.944591
1942	0	1	0	0	0	0	2	3	28	1.8414	0.31	3.5712	1.93939
1943	1	1	0	0	0	0	1	3	60	1.7289	0.5865	2.6061	1.50737
1944	0	1	0	0	0	0	2	3	38	0.896	0.133	5.943	6.63281
1945	0	1	0	0	0	0	2	3	77	0.686	0.3136	1.7584	2.56327
1946	1	1	0	0	0	0	2	3	55	0.9823	0.4136	3.2148	3.27273
1947	0	1	0	0	0	0	2	3	50	0.8378	1.0502	9.7822	11.6761
1948	0	1	0	0	0	0	2	3	29	0.612	0.4635	3.4155	5.58088
1949	0	1	0	0	0	0	2	3	63	1.4522	0.4929	2.9786	2.05109
1950	0	1	0	0	0	0	2	3	31	1.0136	0.336	4.2112	4.1547
1951	1	1	0	0	0	0	2	3	40	1.539	0.3382	1.843	1.19753
1952	0	1	0	0	0	0	2	3	26	0.4953	0.273	3.0693	6.19685
1953	0	1	0	0	0	0	2	3	29	1.3104	0.5112	5.3712	4.0989
1954	0	1	0	0	0	0	2	3	20	1.0296	0.494	3.3592	3.26263
1955	0	1	0	0	0	0	2	3	47	0.8547	0.3885	2.4161	2.82684
1956	0	1	0	0	0	0	2	3	21	0.7686	0.3598	0.1736	0.225865
1957	1	1	0	0	0	0	2	3	41	2.1361	0.2132	1.6482	0.771593
1958	0	1	0	0	0	0	2	3	40	1.52	0.53	2.71	1.78289
1959	0	1	0	0	0	0	2	3	32	1.8798	0.4134	5.4522	2.90041
1960	0	1	0	0	0	0	2	3	66	1.6705	0.6695	4.069	2.4358
1961	0	1	0	0	0	0	2	3	39	0.4818	0.3432	2.4255	5.03425
1962	0	1	0	0	0	0	1	3	32	1.8655	0.4387	1.6195	0.868132
1963	0	1	0	0	0	0	2	3	52	1.8676	0.345	2.2954	1.22906
1964	0	1	0	0	0	0	2	3	35	1.6464	0.448	3.3432	2.03061
1965	0	1	0	0	0	0	2	3	40	2.0458	0.4611	2.6394	1.29016
1966	0	1	0	0	0	0	2	3	26	3.9742	0.8246	1.2028	0.302652
1967	0	1	0	0	0	0	2	3	60	1.8722	0.4958	4.3438	2.32016
1968	0	1	0	0	0	0	2	3	30	1.624	0.896	3.712	2.28571
1969	1	1	0	0	0	0	2	3	41	2.085	0.435	2.38	1.14149
1970	0	1	0	0	0	0	1	3	26	1.9497	0.4891	3.9195	2.01031
1971	1	1	0	0	0	0	2	3	21	0.9542	0.1092	1.5262	1.59946
1972	0	1	0	0	0	0	2	3	44	1.3167	0.4158	1.5576	1.18296
1973	0	1	0	0	0	0	2	3	53	0.663	0.3354	2.8821	4.34706
1974	1	1	0	0	0	0	1	3	68	0.6288	0.2904	0.2808	0.446565
1975	0	1	0	0	0	0	2	3	36	2.051	0.581	4.235	2.06485
1976	0	1	0	0	0	0	1	3	40	1.8292	0.5576	4.3996	2.4052
1977	1	1	0	0	0	0	2	3	46	1.978	0.4042	6.1318	3.1
1978	0	1	0	0	0	0	2	3	48	0.1586	0.4575	5.3619	33.8077
1979	0	1	0	0	0	0	2	3	26	1.6867	0.606	7.7366	4.58683
1980	0	1	0	0	0	0	2	3	48	0.6032	0.2756	3.458	5.73276
1981	0	1	0	0	0	0	2	3	38	0.8428	0.3556	1.5008	1.78073
1982	1	1	0	0	0	0	2	3	41	2.3012	0.2376	1.7424	0.75717
1983	0	1	0	0	0	0	2	3	46	2.1462	0.4557	2.2197	1.03425
1984	0	1	0	0	0	0	2	3	26	0.3417	0.3621	0.986	2.88557
1985	0	1	0	0	0	0	2	3	29	1.9282	0.9176	3.3418	1.73312
1986	0	1	0	0	0	0	2	3	26	4.2129	1.0137	3.999	0.949227
1987	0	1	0	0	0	0	2	3	40	2.0735	0.663	3.653	1.76176
1988	0	1	0	0	0	0	2	3	53	0.405	1.395	13.17	32.5185
1989	0	1	0	0	0	0	2	3	24	0.13	0.12	0.11	0.846154
1990	0	1	0	0	0	0	1	3	27	1.8095	0.4675	2.893	1.59878
1991	0	1	0	0	0	0	1	3	28	0.9646	0.2418	1.313	1.36119
1992	0	1	0	0	0	0	2	3	65	1.179	0.315	2.781	2.35878
1993	0	1	0	0	0	0	2	3	49	1.2886	0.2992	1.3124	1.01847
1994	0	1	0	0	0	0	2	3	29	0.4644	0.1404	2.0844	4.48837
1995	0	1	0	0	0	0	2	3	28	0.826	0.147	5.964	7.22034
1996	0	1	0	0	0	0	2	3	35	1.529	0.363	3.432	2.2446
1997	0	1	0	0	0	0	2	3	68	0.7881	0.3479	5.9001	7.48649
1998	0	1	0	0	0	0	2	3	27	2.4174	0.9796	4.3608	1.80392
1999	0	1	0	0	0	0	1	3	76	1.6884	0.7875	3.6729	2.17537
[truncated: 4,693 more rows]
